# Supplementary material for: Comparative genomic analysis of the DUF71/COG2102 family predicts roles in diphthamide biosynthesis and B12 salvage
Source: Biol Direct. 2012 Sep 26;7:32. doi: 10.1186/1745-6150-7-32 (PMC3541065; doi:10.1186/1745-6150-7-32)
Supplement: Additional file 1 — Table S1. Genbank RefSeq identities and corresponding organisms for all proteins used in the phylogenies. [file 1745-6150-7-32-S1.xlsx]

## Sheet: duf71_allpkapril2012
TaxId	Organism	Superkingdom	Phylum	class	Order	Family
933801	Acidianus hospitalis W1	YP_004457743	NH	NH	NH	NH	Archaea	Crenarchaeota	Thermoprotei	Sulfolobales	Sulfolobaceae
666510	Acidilobus saccharovorans 345-15	YP_003816038	YP_003815849	NH	NH	NH	Archaea	Crenarchaeota	Thermoprotei	Acidilobales	Acidilobaceae
272557	Aeropyrum pernix K1	NP_148342	NP_147216	NH	NH	NH	Archaea	Crenarchaeota	Thermoprotei	Desulfurococcales	Desulfurococcaceae
397948	Caldivirga maquilingensis IC-167	YP_001541343	NH	NH	NH	NH	Archaea	Crenarchaeota	Thermoprotei	Thermoproteales	Thermoproteaceae
490899	Desulfurococcus kamchatkensis 1221n	YP_002428692	NH	NH	NH	NH	Archaea	Crenarchaeota	Thermoprotei	Desulfurococcales	Desulfurococcaceae
765177	Desulfurococcus mucosus DSM 2162	YP_004175880	NH	NH	NH	NH	Archaea	Crenarchaeota	Thermoprotei	Desulfurococcales	Desulfurococcaceae
415426	Hyperthermus butylicus DSM 5456	YP_001013258	NH	NH	NH	NH	Archaea	Crenarchaeota	Thermoprotei	Desulfurococcales	Pyrodictiaceae
453591	Ignicoccus hospitalis KIN4/I	YP_001435376	NH	NH	NH	NH	Archaea	Crenarchaeota	Thermoprotei	Desulfurococcales	Desulfurococcaceae
583356	Ignisphaera aggregans DSM 17230	YP_003859058	YP_003859822	NH	NH	NH	Archaea	Crenarchaeota	Thermoprotei	Desulfurococcales	Desulfurococcaceae
1006006	Metallosphaera cuprina Ar-4	YP_004408855	NH	NH	NH	NH	Archaea	Crenarchaeota	Thermoprotei	Sulfolobales	Sulfolobaceae
399549	Metallosphaera sedula DSM 5348	YP_001192089	NH	NH	NH	NH	Archaea	Crenarchaeota	Thermoprotei	Sulfolobales	Sulfolobaceae
178306	Pyrobaculum aerophilum str. IM2	NP_558567	NP_560174	NH	NH	NH	Archaea	Crenarchaeota	Thermoprotei	Thermoproteales	Thermoproteaceae
340102	Pyrobaculum arsenaticum DSM 13514	YP_001153242	NH	NH	NH	NH	Archaea	Crenarchaeota	Thermoprotei	Thermoproteales	Thermoproteaceae
410359	Pyrobaculum calidifontis JCM 11548	YP_001056423	YP_001055067	NH	NH	NH	Archaea	Crenarchaeota	Thermoprotei	Thermoproteales	Thermoproteaceae
384616	Pyrobaculum islandicum DSM 4184	YP_930950	YP_931366	NH	NH	NH	Archaea	Crenarchaeota	Thermoprotei	Thermoproteales	Thermoproteaceae
698757	Pyrobaculum oguniense TE7	YP_005259912	YP_005259944	NH	NH	NH	Archaea	Crenarchaeota	Thermoprotei	Thermoproteales	Thermoproteaceae
1104324	Pyrobaculum sp. 1860	YP_005086238	NH	NH	NH	NH	Archaea	Crenarchaeota	Thermoprotei	Thermoproteales	Thermoproteaceae
694429	Pyrolobus fumarii 1A	YP_004780286	YP_004781180	NH	NH	NH	Archaea	Crenarchaeota	Thermoprotei	Desulfurococcales	Pyrodictiaceae
591019	Staphylothermus hellenicus DSM 12710	YP_003669296	NH	NH	NH	NH	Archaea	Crenarchaeota	Thermoprotei	Desulfurococcales	Desulfurococcaceae
399550	Staphylothermus marinus F1	YP_001041170	NH	NH	NH	NH	Archaea	Crenarchaeota	Thermoprotei	Desulfurococcales	Desulfurococcaceae
330779	Sulfolobus acidocaldarius DSM 639	YP_254821	NH	NH	NH	NH	Archaea	Crenarchaeota	Thermoprotei	Sulfolobales	Sulfolobaceae
425944	Sulfolobus islandicus L.D.8.5	YP_003419699	NH	NH	NH	NH	Archaea	Crenarchaeota	Thermoprotei	Sulfolobales	Sulfolobaceae
429572	Sulfolobus islandicus L.S.2.15	YP_002832218	NH	NH	NH	NH	Archaea	Crenarchaeota	Thermoprotei	Sulfolobales	Sulfolobaceae
427317	Sulfolobus islandicus M.14.25	YP_002829509	NH	NH	NH	NH	Archaea	Crenarchaeota	Thermoprotei	Sulfolobales	Sulfolobaceae
427318	Sulfolobus islandicus M.16.27	YP_002843502	NH	NH	NH	NH	Archaea	Crenarchaeota	Thermoprotei	Sulfolobales	Sulfolobaceae
426118	Sulfolobus islandicus M.16.4	YP_002914727	NH	NH	NH	NH	Archaea	Crenarchaeota	Thermoprotei	Sulfolobales	Sulfolobaceae
439386	Sulfolobus islandicus Y.G.57.14	YP_002837648	NH	NH	NH	NH	Archaea	Crenarchaeota	Thermoprotei	Sulfolobales	Sulfolobaceae
419942	Sulfolobus islandicus Y.N.15.51	YP_002840388	NH	NH	NH	NH	Archaea	Crenarchaeota	Thermoprotei	Sulfolobales	Sulfolobaceae
273057	Sulfolobus solfataricus P2	NP_342190	NH	NH	NH	NH	Archaea	Crenarchaeota	Thermoprotei	Sulfolobales	Sulfolobaceae
273063	Sulfolobus tokodaii str. 7	NP_378035	NH	NH	NH	NH	Archaea	Crenarchaeota	Thermoprotei	Sulfolobales	Sulfolobaceae
368408	Thermofilum pendens Hrk 5	YP_920509	NH	NH	NH	NH	Archaea	Crenarchaeota	Thermoprotei	Thermoproteales	Thermofilaceae
444157	Thermoproteus neutrophilus V24Sta	YP_001793918	YP_001794618	NH	NH	NH	Archaea	Crenarchaeota	Thermoprotei	Thermoproteales	Thermoproteaceae
768679	Thermoproteus tenax Kra 1	YP_004892056	YP_004891842	NH	NH	NH	Archaea	Crenarchaeota	Thermoprotei	Thermoproteales	Thermoproteaceae
999630	Thermoproteus uzoniensis 768-20	YP_004336982	YP_004338025	NH	NH	NH	Archaea	Crenarchaeota	Thermoprotei	Thermoproteales	Thermoproteaceae
633148	Thermosphaera aggregans DSM 11486	YP_003649310	NH	NH	NH	NH	Archaea	Crenarchaeota	Thermoprotei	Desulfurococcales	Desulfurococcaceae
572478	Vulcanisaeta distributa DSM 14429	YP_003902179	NH	NH	NH	NH	Archaea	Crenarchaeota	Thermoprotei	Thermoproteales	Thermoproteaceae
985053	Vulcanisaeta moutnovskia 768-28	YP_004243919	NH	NH	NH	NH	Archaea	Crenarchaeota	Thermoprotei	Thermoproteales	Thermoproteaceae
439481	Aciduliprofundum boonei T469	YP_003483464	NH	NH	NH	NH	Archaea	Euryarchaeota	NA	NA	NA
224325	Archaeoglobus fulgidus DSM 4304	NP_069554	NP_070494	NH	NH	NH	Archaea	Euryarchaeota	Archaeoglobi	Archaeoglobales	Archaeoglobaceae
572546	Archaeoglobus profundus DSM 5631	YP_003400415	NH	NH	NH	NH	Archaea	Euryarchaeota	Archaeoglobi	Archaeoglobales	Archaeoglobaceae
693661	Archaeoglobus veneficus SNP6	YP_004341662	NH	NH	NH	NH	Archaea	Euryarchaeota	Archaeoglobi	Archaeoglobales	Archaeoglobaceae
589924	Ferroglobus placidus DSM 10642	YP_003436390	NH	NH	NH	NH	Archaea	Euryarchaeota	Archaeoglobi	Archaeoglobales	Archaeoglobaceae
795797	Halalkalicoccus jeotgali B3	YP_003737711	NH	NH	NH	NH	Archaea	Euryarchaeota	Halobacteria	Halobacteriales	Halobacteriaceae
634497	Haloarcula hispanica ATCC 33960	YP_004795892	NH	NH	NH	NH	Archaea	Euryarchaeota	Halobacteria	Halobacteriales	Halobacteriaceae
272569	Haloarcula marismortui ATCC 43049	YP_135346	NH	NH	NH	NH	Archaea	Euryarchaeota	Halobacteria	Halobacteriales	Halobacteriaceae
478009	Halobacterium salinarum R1	YP_001688557	NH	NH	NH	NH	Archaea	Euryarchaeota	Halobacteria	Halobacteriales	Halobacteriaceae
64091	Halobacterium sp. NRC-1	NP_279468	NH	NH	NH	NH	Archaea	Euryarchaeota	Halobacteria	Halobacteriales	Halobacteriaceae
309800	Haloferax volcanii DS2	YP_003535133	NH	NH	NH	NH	Archaea	Euryarchaeota	Halobacteria	Halobacteriales	Halobacteriaceae
469382	Halogeometricum borinquense DSM 11551	YP_004037272	NH	NH	NH	NH	Archaea	Euryarchaeota	Halobacteria	Halobacteriales	Halobacteriaceae
485914	Halomicrobium mukohataei DSM 12286	YP_003178637	NH	NH	NH	NH	Archaea	Euryarchaeota	Halobacteria	Halobacteriales	Halobacteriaceae
797210	Halopiger xanaduensis SH-6	YP_004598394	NH	NH	NH	NH	Archaea	Euryarchaeota	Halobacteria	Halobacteriales	Halobacteriaceae
362976	Haloquadratum walsbyi DSM 16790	YP_657437	NH	NH	NH	NH	Archaea	Euryarchaeota	Halobacteria	Halobacteriales	Halobacteriaceae
519442	Halorhabdus utahensis DSM 12940	YP_003131603	NH	NH	NH	NH	Archaea	Euryarchaeota	Halobacteria	Halobacteriales	Halobacteriaceae
416348	Halorubrum lacusprofundi ATCC 49239	YP_002565470	NH	NH	NH	NH	Archaea	Euryarchaeota	Halobacteria	Halobacteriales	Halobacteriaceae
543526	Haloterrigena turkmenica DSM 5511	YP_003402914	NH	NH	NH	NH	Archaea	Euryarchaeota	Halobacteria	Halobacteriales	Halobacteriaceae
868132	Methanobacterium sp. AL-21	YP_004290374	NH	NH	NH	NH	Archaea	Euryarchaeota	Methanobacteria	Methanobacteriales	Methanobacteriaceae
868131	Methanobacterium sp. SWAN-1	YP_004519868	NH	NH	NH	NH	Archaea	Euryarchaeota	Methanobacteria	Methanobacteriales	Methanobacteriaceae
634498	Methanobrevibacter ruminantium M1	YP_003423973	NH	NH	NH	NH	Archaea	Euryarchaeota	Methanobacteria	Methanobacteriales	Methanobacteriaceae
420247	Methanobrevibacter smithii ATCC 35061	YP_001272715	NH	NH	NH	NH	Archaea	Euryarchaeota	Methanobacteria	Methanobacteriales	Methanobacteriaceae
573064	Methanocaldococcus fervens AG86	YP_003128089	NH	NH	NH	NH	Archaea	Euryarchaeota	Methanococci	Methanococcales	Methanocaldococcaceae
573063	Methanocaldococcus infernus ME	YP_003615899	NH	NH	NH	NH	Archaea	Euryarchaeota	Methanococci	Methanococcales	Methanocaldococcaceae
243232	Methanocaldococcus jannaschii DSM 2661	NP_247549	NH	NH	NH	NH	Archaea	Euryarchaeota	Methanococci	Methanococcales	Methanocaldococcaceae
644281	Methanocaldococcus sp. FS406-22	YP_003458955	NH	NH	NH	NH	Archaea	Euryarchaeota	Methanococci	Methanococcales	Methanocaldococcaceae
579137	Methanocaldococcus vulcanius M7	YP_003247090	NH	NH	NH	NH	Archaea	Euryarchaeota	Methanococci	Methanococcales	Methanocaldococcaceae
304371	Methanocella paludicola SANAE	YP_003357208	NH	NH	NH	NH	Archaea	Euryarchaeota	Methanomicrobia	Methanocellales	Methanocellaceae
1041930	Methanocella sp. HZ254	YP_005381419	NH	NH	NH	NH	Archaea	Euryarchaeota	Methanomicrobia	Methanocellales	Methanocellaceae
259564	Methanococcoides burtonii DSM 6242	YP_565201	NH	NH	NH	NH	Archaea	Euryarchaeota	Methanomicrobia	Methanosarcinales	Methanosarcinaceae
419665	Methanococcus aeolicus Nankai-3	YP_001325441	NH	NH	NH	NH	Archaea	Euryarchaeota	Methanococci	Methanococcales	Methanococcaceae
402880	Methanococcus maripaludis C5	YP_001097843	NH	NH	NH	NH	Archaea	Euryarchaeota	Methanococci	Methanococcales	Methanococcaceae
444158	Methanococcus maripaludis C6	YP_001548194	YP_001548658	NH	NH	NH	Archaea	Euryarchaeota	Methanococci	Methanococcales	Methanococcaceae
426368	Methanococcus maripaludis C7	YP_001330978	YP_001330558	NH	NH	NH	Archaea	Euryarchaeota	Methanococci	Methanococcales	Methanococcaceae
267377	Methanococcus maripaludis S2	NP_987463	NH	NH	NH	NH	Archaea	Euryarchaeota	Methanococci	Methanococcales	Methanococcaceae
1053692	Methanococcus maripaludis X1	YP_004741982	NH	NH	NH	NH	Archaea	Euryarchaeota	Methanococci	Methanococcales	Methanococcaceae
406327	Methanococcus vannielii SB	YP_001323862	NH	NH	NH	NH	Archaea	Euryarchaeota	Methanococci	Methanococcales	Methanococcaceae
456320	Methanococcus voltae A3	YP_003708306	NH	NH	NH	NH	Archaea	Euryarchaeota	Methanococci	Methanococcales	Methanococcaceae
410358	Methanocorpusculum labreanum Z	YP_001030536	YP_001030371	NH	NH	NH	Archaea	Euryarchaeota	Methanomicrobia	Methanomicrobiales	Methanocorpusculaceae
368407	Methanoculleus marisnigri JR1	YP_001047545	NH	NH	NH	NH	Archaea	Euryarchaeota	Methanomicrobia	Methanomicrobiales	Methanomicrobiaceae
644295	Methanohalobium evestigatum Z-7303	YP_003727184	NH	NH	NH	NH	Archaea	Euryarchaeota	Methanomicrobia	Methanosarcinales	Methanosarcinaceae
547558	Methanohalophilus mahii DSM 5219	YP_003542089	NH	NH	NH	NH	Archaea	Euryarchaeota	Methanomicrobia	Methanosarcinales	Methanosarcinaceae
679926	Methanoplanus petrolearius DSM 11571	YP_003894468	NH	NH	NH	NH	Archaea	Euryarchaeota	Methanomicrobia	Methanomicrobiales	Methanomicrobiaceae
190192	Methanopyrus kandleri AV19	NP_613929	NH	NH	NH	NH	Archaea	Euryarchaeota	Methanopyri	Methanopyrales	Methanopyraceae
456442	Methanoregula boonei 6A8	YP_001404153	NH	NH	NH	NH	Archaea	Euryarchaeota	Methanomicrobia	Methanomicrobiales	NA
990316	Methanosaeta concilii GP6	YP_004384553	YP_004384833	NH	NH	NH	Archaea	Euryarchaeota	Methanomicrobia	Methanosarcinales	Methanosaetaceae
349307	Methanosaeta thermophila PT	YP_843767	NH	NH	NH	NH	Archaea	Euryarchaeota	Methanomicrobia	Methanosarcinales	Methanosaetaceae
679901	Methanosalsum zhilinae DSM 4017	YP_004615790	NH	NH	NH	NH	Archaea	Euryarchaeota	Methanomicrobia	Methanosarcinales	Methanosarcinaceae
188937	Methanosarcina acetivorans C2A	NP_616310	NH	NH	NH	NH	Archaea	Euryarchaeota	Methanomicrobia	Methanosarcinales	Methanosarcinaceae
269797	Methanosarcina barkeri str. Fusaro	YP_306382	NH	NH	NH	NH	Archaea	Euryarchaeota	Methanomicrobia	Methanosarcinales	Methanosarcinaceae
192952	Methanosarcina mazei Go1	NP_634837	NP_634383	NH	NH	NH	Archaea	Euryarchaeota	Methanomicrobia	Methanosarcinales	Methanosarcinaceae
339860	Methanosphaera stadtmanae DSM 3091	YP_447605	NH	NH	NH	NH	Archaea	Euryarchaeota	Methanobacteria	Methanobacteriales	Methanobacteriaceae
521011	Methanosphaerula palustris E1-9c	YP_002466155	NH	NH	NH	NH	Archaea	Euryarchaeota	Methanomicrobia	Methanomicrobiales	NA
323259	Methanospirillum hungatei JF-1	YP_503034	NH	NH	NH	NH	Archaea	Euryarchaeota	Methanomicrobia	Methanomicrobiales	Methanospirillaceae
79929	Methanothermobacter marburgensis str. Marburg	YP_003849735	NH	NH	NH	NH	Archaea	Euryarchaeota	Methanobacteria	Methanobacteriales	Methanobacteriaceae
187420	Methanothermobacter thermautotrophicus str. Delta H	NP_275575	NH	NH	NH	NH	Archaea	Euryarchaeota	Methanobacteria	Methanobacteriales	Methanobacteriaceae
647113	Methanothermococcus okinawensis IH1	YP_004577197	NH	NH	NH	NH	Archaea	Euryarchaeota	Methanococci	Methanococcales	Methanococcaceae
523846	Methanothermus fervidus DSM 2088	YP_004004220	NH	NH	NH	NH	Archaea	Euryarchaeota	Methanobacteria	Methanobacteriales	Methanothermaceae
880724	Methanotorris igneus Kol 5	YP_004484971	NH	NH	NH	NH	Archaea	Euryarchaeota	Methanococci	Methanococcales	Methanocaldococcaceae
547559	Natrialba magadii ATCC 43099	YP_003480731	NH	NH	NH	NH	Archaea	Euryarchaeota	Halobacteria	Halobacteriales	Halobacteriaceae
348780	Natronomonas pharaonis DSM 2160	YP_325853	NH	NH	NH	NH	Archaea	Euryarchaeota	Halobacteria	Halobacteriales	Halobacteriaceae
263820	Picrophilus torridus DSM 9790	YP_023745	NH	NH	NH	NH	Archaea	Euryarchaeota	Thermoplasmata	Thermoplasmatales	Picrophilaceae
272844	Pyrococcus abyssi GE5	NP_126295	NP_126825	NH	NH	NH	Archaea	Euryarchaeota	Thermococci	Thermococcales	Thermococcaceae
186497	Pyrococcus furiosus DSM 3638	NP_578024	NP_578557	NH	NH	NH	Archaea	Euryarchaeota	Thermococci	Thermococcales	Thermococcaceae
70601	Pyrococcus horikoshii OT3	NP_142349	NP_143151	NH	NH	NH	Archaea	Euryarchaeota	Thermococci	Thermococcales	Thermococcaceae
342949	Pyrococcus sp. NA2	YP_004423066	YP_004424755	NH	NH	NH	Archaea	Euryarchaeota	Thermococci	Thermococcales	Thermococcaceae
529709	Pyrococcus yayanosii CH1	YP_004623002	NH	NH	NH	NH	Archaea	Euryarchaeota	Thermococci	Thermococcales	Thermococcaceae
391623	Thermococcus barophilus MP	YP_004070751	YP_004071328	NH	NH	NH	Archaea	Euryarchaeota	Thermococci	Thermococcales	Thermococcaceae
593117	Thermococcus gammatolerans EJ3	YP_002958908	YP_002960220	NH	NH	NH	Archaea	Euryarchaeota	Thermococci	Thermococcales	Thermococcaceae
69014	Thermococcus kodakarensis KOD1	YP_183274	YP_184693	NH	NH	NH	Archaea	Euryarchaeota	Thermococci	Thermococcales	Thermococcaceae
523850	Thermococcus onnurineus NA1	YP_002307067	YP_002307632	NH	NH	NH	Archaea	Euryarchaeota	Thermococci	Thermococcales	Thermococcaceae
604354	Thermococcus sibiricus MM 739	YP_002995187	NH	NH	NH	NH	Archaea	Euryarchaeota	Thermococci	Thermococcales	Thermococcaceae
1042877	Thermococcus sp. 4557	YP_004763458	NH	NH	NH	NH	Archaea	Euryarchaeota	Thermococci	Thermococcales	Thermococcaceae
246969	Thermococcus sp. AM4	YP_002582960	YP_002582404	NH	NH	NH	Archaea	Euryarchaeota	Thermococci	Thermococcales	Thermococcaceae
273075	Thermoplasma acidophilum DSM 1728	NP_394000	NH	NH	NH	NH	Archaea	Euryarchaeota	Thermoplasmata	Thermoplasmatales	Thermoplasmataceae
273116	Thermoplasma volcanium GSS1	NP_111520	NH	NH	NH	NH	Archaea	Euryarchaeota	Thermoplasmata	Thermoplasmatales	Thermoplasmataceae
351160	uncultured methanogenic archaeon RC-I	YP_687132	NH	NH	NH	NH	Archaea	Euryarchaeota	Methanomicrobia	Methanocellales	Methanocellaceae
374847	Candidatus Korarchaeum cryptofilum OPF8	NH	NH	NH	NH	NH	Archaea	Korarchaeota	NA	NA	NA
228908	Nanoarchaeum equitans Kin4-M	NP_963581	NH	NH	NH	NH	Archaea	Nanoarchaeota	NA	NA	NA
756883	halophilic archaeon DL31	YP_004806933	NH	NH	NH	NH	Archaea	NA	NA	NA	NA
436308	Nitrosopumilus maritimus SCM1	YP_001581864	NH	NH	NH	NH	Archaea	Thaumarchaeota	NA	Nitrosopumilales	Nitrosopumilaceae
414004	Cenarchaeum symbiosum A	YP_875359	NH	NH	NH	NH	Archaea	Thaumarchaeota	NA	Cenarchaeales	Cenarchaeaceae
240015	Acidobacterium capsulatum ATCC 51196	YP_002755976	NH	NH	NH	NH	Bacteria	Acidobacteria	Acidobacteriia	Acidobacteriales	Acidobacteriaceae
696844	Acidobacterium sp. MP5ACTX9	NH	NH	NH	NH	NH	Bacteria	Acidobacteria	Acidobacteriia	Acidobacteriales	Acidobacteriaceae
981222	Candidatus Chloracidobacterium thermophilum B	NH	NH	NH	NH	NH	Bacteria	Acidobacteria	NA	NA	NA
204669	Candidatus Koribacter versatilis Ellin345	YP_592723	NH	NH	NH	NH	Bacteria	Acidobacteria	NA	NA	NA
234267	Candidatus Solibacter usitatus Ellin6076	YP_821425	NH	NH	NH	NH	Bacteria	Acidobacteria	Solibacteres	Solibacterales	Solibacteraceae
682795	Granulicella mallensis MP5ACTX8	NH	NH	NH	NH	NH	Bacteria	Acidobacteria	Acidobacteriia	Acidobacteriales	Acidobacteriaceae
401053	Terriglobus saanensis SP1PR4	NH	NH	NH	NH	NH	Bacteria	Acidobacteria	Acidobacteriia	Acidobacteriales	Acidobacteriaceae
525909	Acidimicrobium ferrooxidans DSM 10331	NH	NH	NH	NH	NH	Bacteria	Actinobacteria	Actinobacteria	Acidimicrobiales	Acidimicrobiaceae
351607	Acidothermus cellulolyticus 11B	NH	NH	NH	NH	NH	Bacteria	Actinobacteria	Actinobacteria	Actinomycetales	Acidothermaceae
512565	Actinoplanes missouriensis 431	NH	NH	NH	NH	NH	Bacteria	Actinobacteria	Actinobacteria	Actinomycetales	Micromonosporaceae
134676	Actinoplanes sp. SE50/110	NH	NH	NH	NH	NH	Bacteria	Actinobacteria	Actinobacteria	Actinomycetales	Micromonosporaceae
446462	Actinosynnema mirum DSM 43827	NH	NH	NH	NH	NH	Bacteria	Actinobacteria	Actinobacteria	Actinomycetales	Pseudonocardiaceae
713604	Amycolatopsis mediterranei S699	NH	NH	NH	NH	NH	Bacteria	Actinobacteria	Actinobacteria	Actinomycetales	Pseudonocardiaceae
749927	Amycolatopsis mediterranei U32	NH	NH	NH	NH	NH	Bacteria	Actinobacteria	Actinobacteria	Actinomycetales	Pseudonocardiaceae
443218	Amycolicicoccus subflavus DQS3-9A1	NH	NH	NH	NH	NH	Bacteria	Actinobacteria	Actinobacteria	Actinomycetales	Mycobacteriaceae
644284	Arcanobacterium haemolyticum DSM 20595	NH	NH	NH	NH	NH	Bacteria	Actinobacteria	Actinobacteria	Actinomycetales	Actinomycetaceae
861360	Arthrobacter arilaitensis Re117	NH	NH	NH	NH	NH	Bacteria	Actinobacteria	Actinobacteria	Actinomycetales	Micrococcaceae
290340	Arthrobacter aurescens TC1	NH	NH	NH	NH	NH	Bacteria	Actinobacteria	Actinobacteria	Actinomycetales	Micrococcaceae
452863	Arthrobacter chlorophenolicus A6	NH	NH	NH	NH	NH	Bacteria	Actinobacteria	Actinobacteria	Actinomycetales	Micrococcaceae
930171	Arthrobacter phenanthrenivorans Sphe3	NH	NH	NH	NH	NH	Bacteria	Actinobacteria	Actinobacteria	Actinomycetales	Micrococcaceae
290399	Arthrobacter sp. FB24	NH	NH	NH	NH	NH	Bacteria	Actinobacteria	Actinobacteria	Actinomycetales	Micrococcaceae
521095	Atopobium parvulum DSM 20469	NH	NH	NH	NH	NH	Bacteria	Actinobacteria	Actinobacteria	Coriobacteriales	Coriobacteriaceae
471853	Beutenbergia cavernae DSM 12333	NH	NH	NH	NH	NH	Bacteria	Actinobacteria	Actinobacteria	Actinomycetales	Beutenbergiaceae
367928	Bifidobacterium adolescentis ATCC 15703	NH	NH	NH	NH	NH	Bacteria	Actinobacteria	Actinobacteria	Bifidobacteriales	Bifidobacteriaceae
442563	Bifidobacterium animalis subsp. lactis AD011	NH	NH	NH	NH	NH	Bacteria	Actinobacteria	Actinobacteria	Bifidobacteriales	Bifidobacteriaceae
552531	Bifidobacterium animalis subsp. lactis BB-12	NH	NH	NH	NH	NH	Bacteria	Actinobacteria	Actinobacteria	Bifidobacteriales	Bifidobacteriaceae
1075106	Bifidobacterium animalis subsp. lactis BLC1	NH	NH	NH	NH	NH	Bacteria	Actinobacteria	Actinobacteria	Bifidobacteriales	Bifidobacteriaceae
580050	Bifidobacterium animalis subsp. lactis Bl-04	NH	NH	NH	NH	NH	Bacteria	Actinobacteria	Actinobacteria	Bifidobacteriales	Bifidobacteriaceae
1042403	Bifidobacterium animalis subsp. lactis CNCM I-2494	NH	NH	NH	NH	NH	Bacteria	Actinobacteria	Actinobacteria	Bifidobacteriales	Bifidobacteriaceae
555970	Bifidobacterium animalis subsp. lactis DSM 10140	NH	NH	NH	NH	NH	Bacteria	Actinobacteria	Actinobacteria	Bifidobacteriales	Bifidobacteriaceae
573236	Bifidobacterium animalis subsp. lactis V9	NH	NH	NH	NH	NH	Bacteria	Actinobacteria	Actinobacteria	Bifidobacteriales	Bifidobacteriaceae
702459	Bifidobacterium bifidum PRL2010	NH	NH	NH	NH	NH	Bacteria	Actinobacteria	Actinobacteria	Bifidobacteriales	Bifidobacteriaceae
883062	Bifidobacterium bifidum S17	NH	NH	NH	NH	NH	Bacteria	Actinobacteria	Actinobacteria	Bifidobacteriales	Bifidobacteriaceae
866777	Bifidobacterium breve ACS-071-V-Sch8b	NH	NH	NH	NH	NH	Bacteria	Actinobacteria	Actinobacteria	Bifidobacteriales	Bifidobacteriaceae
326426	Bifidobacterium breve UCC2003	NH	NH	NH	NH	NH	Bacteria	Actinobacteria	Actinobacteria	Bifidobacteriales	Bifidobacteriaceae
401473	Bifidobacterium dentium Bd1	NH	NH	NH	NH	NH	Bacteria	Actinobacteria	Actinobacteria	Bifidobacteriales	Bifidobacteriaceae
205913	Bifidobacterium longum DJO10A	NH	NH	NH	NH	NH	Bacteria	Actinobacteria	Actinobacteria	Bifidobacteriales	Bifidobacteriaceae
206672	Bifidobacterium longum NCC2705	NH	NH	NH	NH	NH	Bacteria	Actinobacteria	Actinobacteria	Bifidobacteriales	Bifidobacteriaceae
565040	Bifidobacterium longum subsp. infantis 157F	NH	NH	NH	NH	NH	Bacteria	Actinobacteria	Actinobacteria	Bifidobacteriales	Bifidobacteriaceae
391904	Bifidobacterium longum subsp. infantis ATCC 15697	NH	NH	NH	NH	NH	Bacteria	Actinobacteria	Actinobacteria	Bifidobacteriales	Bifidobacteriaceae
391904	Bifidobacterium longum subsp. infantis ATCC 15697	NH	NH	NH	NH	NH	Bacteria	Actinobacteria	Actinobacteria	Bifidobacteriales	Bifidobacteriaceae
890402	Bifidobacterium longum subsp. longum BBMN68	NH	NH	NH	NH	NH	Bacteria	Actinobacteria	Actinobacteria	Bifidobacteriales	Bifidobacteriaceae
722911	Bifidobacterium longum subsp. longum F8	NH	NH	NH	NH	NH	Bacteria	Actinobacteria	Actinobacteria	Bifidobacteriales	Bifidobacteriaceae
565042	Bifidobacterium longum subsp. longum JCM 1217	NH	NH	NH	NH	NH	Bacteria	Actinobacteria	Actinobacteria	Bifidobacteriales	Bifidobacteriaceae
759350	Bifidobacterium longum subsp. longum JDM301	NH	NH	NH	NH	NH	Bacteria	Actinobacteria	Actinobacteria	Bifidobacteriales	Bifidobacteriaceae
1035817	Bifidobacterium longum subsp. longum KACC 91563	NH	NH	NH	NH	NH	Bacteria	Actinobacteria	Actinobacteria	Bifidobacteriales	Bifidobacteriaceae
138336	Blastococcus saxobsidens	NH	NH	NH	NH	NH	Bacteria	Actinobacteria	Actinobacteria	Actinomycetales	Geodermatophilaceae
446465	Brachybacterium faecium DSM 4810	NH	NH	NH	NH	NH	Bacteria	Actinobacteria	Actinobacteria	Actinomycetales	Dermabacteraceae
479433	Catenulispora acidiphila DSM 44928	NH	NH	NH	NH	NH	Bacteria	Actinobacteria	Actinobacteria	Actinomycetales	Catenulisporaceae
590998	Cellulomonas fimi ATCC 484	NH	NH	NH	NH	NH	Bacteria	Actinobacteria	Actinobacteria	Actinomycetales	Cellulomonadaceae
446466	Cellulomonas flavigena DSM 20109	NH	NH	NH	NH	NH	Bacteria	Actinobacteria	Actinobacteria	Actinomycetales	Cellulomonadaceae
443906	Clavibacter michiganensis subsp. michiganensis NCPPB 382	NH	NH	NH	NH	NH	Bacteria	Actinobacteria	Actinobacteria	Actinomycetales	Microbacteriaceae
31964	Clavibacter michiganensis subsp. sepedonicus	NH	NH	NH	NH	NH	Bacteria	Actinobacteria	Actinobacteria	Actinomycetales	Microbacteriaceae
469383	Conexibacter woesei DSM 14684	YP_003396308	NH	NH	NH	NH	Bacteria	Actinobacteria	Actinobacteria	Solirubrobacterales	Conexibacteraceae
700015	Coriobacterium glomerans PW2	NH	NH	NH	NH	NH	Bacteria	Actinobacteria	Actinobacteria	Coriobacteriales	Coriobacteriaceae
548476	Corynebacterium aurimucosum ATCC 700975	NH	NH	NH	NH	NH	Bacteria	Actinobacteria	Actinobacteria	Actinomycetales	Corynebacteriaceae
698966	Corynebacterium diphtheriae 241	NH	NH	NH	NH	NH	Bacteria	Actinobacteria	Actinobacteria	Actinomycetales	Corynebacteriaceae
698962	Corynebacterium diphtheriae 31A	NH	NH	NH	NH	NH	Bacteria	Actinobacteria	Actinobacteria	Actinomycetales	Corynebacteriaceae
698973	Corynebacterium diphtheriae BH8	NH	NH	NH	NH	NH	Bacteria	Actinobacteria	Actinobacteria	Actinomycetales	Corynebacteriaceae
698963	Corynebacterium diphtheriae C7 (beta)	NH	NH	NH	NH	NH	Bacteria	Actinobacteria	Actinobacteria	Actinomycetales	Corynebacteriaceae
698965	Corynebacterium diphtheriae CDCE 8392	NH	NH	NH	NH	NH	Bacteria	Actinobacteria	Actinobacteria	Actinomycetales	Corynebacteriaceae
698967	Corynebacterium diphtheriae HC01	NH	NH	NH	NH	NH	Bacteria	Actinobacteria	Actinobacteria	Actinomycetales	Corynebacteriaceae
698968	Corynebacterium diphtheriae HC02	NH	NH	NH	NH	NH	Bacteria	Actinobacteria	Actinobacteria	Actinomycetales	Corynebacteriaceae
698969	Corynebacterium diphtheriae HC03	NH	NH	NH	NH	NH	Bacteria	Actinobacteria	Actinobacteria	Actinomycetales	Corynebacteriaceae
698970	Corynebacterium diphtheriae HC04	NH	NH	NH	NH	NH	Bacteria	Actinobacteria	Actinobacteria	Actinomycetales	Corynebacteriaceae
698972	Corynebacterium diphtheriae INCA 402	NH	NH	NH	NH	NH	Bacteria	Actinobacteria	Actinobacteria	Actinomycetales	Corynebacteriaceae
257309	Corynebacterium diphtheriae NCTC 13129	NH	NH	NH	NH	NH	Bacteria	Actinobacteria	Actinobacteria	Actinomycetales	Corynebacteriaceae
698964	Corynebacterium diphtheriae PW8	NH	NH	NH	NH	NH	Bacteria	Actinobacteria	Actinobacteria	Actinomycetales	Corynebacteriaceae
698971	Corynebacterium diphtheriae VA01	NH	NH	NH	NH	NH	Bacteria	Actinobacteria	Actinobacteria	Actinomycetales	Corynebacteriaceae
196164	Corynebacterium efficiens YS-314	NH	NH	NH	NH	NH	Bacteria	Actinobacteria	Actinobacteria	Actinomycetales	Corynebacteriaceae
196627	Corynebacterium glutamicum ATCC 13032	NH	NH	NH	NH	NH	Bacteria	Actinobacteria	Actinobacteria	Actinomycetales	Corynebacteriaceae
196627	Corynebacterium glutamicum ATCC 13032	NH	NH	NH	NH	NH	Bacteria	Actinobacteria	Actinobacteria	Actinomycetales	Corynebacteriaceae
340322	Corynebacterium glutamicum R	NH	NH	NH	NH	NH	Bacteria	Actinobacteria	Actinobacteria	Actinomycetales	Corynebacteriaceae
306537	Corynebacterium jeikeium K411	NH	NH	NH	NH	NH	Bacteria	Actinobacteria	Actinobacteria	Actinomycetales	Corynebacteriaceae
645127	Corynebacterium kroppenstedtii DSM 44385	NH	NH	NH	NH	NH	Bacteria	Actinobacteria	Actinobacteria	Actinomycetales	Corynebacteriaceae
1087454	Corynebacterium pseudotuberculosis 1/06-A	NH	NH	NH	NH	NH	Bacteria	Actinobacteria	Actinobacteria	Actinomycetales	Corynebacteriaceae
679896	Corynebacterium pseudotuberculosis 1002	NH	NH	NH	NH	NH	Bacteria	Actinobacteria	Actinobacteria	Actinomycetales	Corynebacteriaceae
1089446	Corynebacterium pseudotuberculosis 267	NH	NH	NH	NH	NH	Bacteria	Actinobacteria	Actinobacteria	Actinomycetales	Corynebacteriaceae
1087452	Corynebacterium pseudotuberculosis 3/99-5	NH	NH	NH	NH	NH	Bacteria	Actinobacteria	Actinobacteria	Actinomycetales	Corynebacteriaceae
1087451	Corynebacterium pseudotuberculosis 31	NH	NH	NH	NH	NH	Bacteria	Actinobacteria	Actinobacteria	Actinomycetales	Corynebacteriaceae
1074485	Corynebacterium pseudotuberculosis 316	NH	NH	NH	NH	NH	Bacteria	Actinobacteria	Actinobacteria	Actinomycetales	Corynebacteriaceae
1087453	Corynebacterium pseudotuberculosis 42/02-A	NH	NH	NH	NH	NH	Bacteria	Actinobacteria	Actinobacteria	Actinomycetales	Corynebacteriaceae
681645	Corynebacterium pseudotuberculosis C231	NH	NH	NH	NH	NH	Bacteria	Actinobacteria	Actinobacteria	Actinomycetales	Corynebacteriaceae
935697	Corynebacterium pseudotuberculosis CIP 52.97	NH	NH	NH	NH	NH	Bacteria	Actinobacteria	Actinobacteria	Actinomycetales	Corynebacteriaceae
765874	Corynebacterium pseudotuberculosis FRC41	NH	NH	NH	NH	NH	Bacteria	Actinobacteria	Actinobacteria	Actinomycetales	Corynebacteriaceae
889513	Corynebacterium pseudotuberculosis I19	NH	NH	NH	NH	NH	Bacteria	Actinobacteria	Actinobacteria	Actinomycetales	Corynebacteriaceae
1117942	Corynebacterium pseudotuberculosis P54B96	NH	NH	NH	NH	NH	Bacteria	Actinobacteria	Actinobacteria	Actinomycetales	Corynebacteriaceae
935298	Corynebacterium pseudotuberculosis PAT10	NH	NH	NH	NH	NH	Bacteria	Actinobacteria	Actinobacteria	Actinomycetales	Corynebacteriaceae
662755	Corynebacterium resistens DSM 45100	NH	NH	NH	NH	NH	Bacteria	Actinobacteria	Actinobacteria	Actinomycetales	Corynebacteriaceae
945711	Corynebacterium ulcerans 809	NH	NH	NH	NH	NH	Bacteria	Actinobacteria	Actinobacteria	Actinomycetales	Corynebacteriaceae
945712	Corynebacterium ulcerans BR-AD22	NH	NH	NH	NH	NH	Bacteria	Actinobacteria	Actinobacteria	Actinomycetales	Corynebacteriaceae
504474	Corynebacterium urealyticum DSM 7109	NH	NH	NH	NH	NH	Bacteria	Actinobacteria	Actinobacteria	Actinomycetales	Corynebacteriaceae
858619	Corynebacterium variabile DSM 44702	NH	NH	NH	NH	NH	Bacteria	Actinobacteria	Actinobacteria	Actinomycetales	Corynebacteriaceae
469378	Cryptobacterium curtum DSM 15641	NH	NH	NH	NH	NH	Bacteria	Actinobacteria	Actinobacteria	Coriobacteriales	Coriobacteriaceae
479437	Eggerthella lenta DSM 2243	NH	NH	NH	NH	NH	Bacteria	Actinobacteria	Actinobacteria	Coriobacteriales	Coriobacteriaceae
502558	Eggerthella sp. YY7918	NH	NH	NH	NH	NH	Bacteria	Actinobacteria	Actinobacteria	Coriobacteriales	Coriobacteriaceae
326424	Frankia alni ACN14a	NH	NH	NH	NH	NH	Bacteria	Actinobacteria	Actinobacteria	Actinomycetales	Frankiaceae
106370	Frankia sp. CcI3	NH	NH	NH	NH	NH	Bacteria	Actinobacteria	Actinobacteria	Actinomycetales	Frankiaceae
298653	Frankia sp. EAN1pec	NH	NH	NH	NH	NH	Bacteria	Actinobacteria	Actinobacteria	Actinomycetales	Frankiaceae
298654	Frankia sp. EuI1c	NH	NH	NH	NH	NH	Bacteria	Actinobacteria	Actinobacteria	Actinomycetales	Frankiaceae
656024	Frankia symbiont of Datisca glomerata	NH	NH	NH	NH	NH	Bacteria	Actinobacteria	Actinobacteria	Actinomycetales	Frankiaceae
553190	Gardnerella vaginalis 409-05	NH	NH	NH	NH	NH	Bacteria	Actinobacteria	Actinobacteria	Bifidobacteriales	Bifidobacteriaceae
525284	Gardnerella vaginalis ATCC 14019	NH	NH	NH	NH	NH	Bacteria	Actinobacteria	Actinobacteria	Bifidobacteriales	Bifidobacteriaceae
1009464	Gardnerella vaginalis HMP9231	NH	NH	NH	NH	NH	Bacteria	Actinobacteria	Actinobacteria	Bifidobacteriales	Bifidobacteriaceae
526225	Geodermatophilus obscurus DSM 43160	NH	NH	NH	NH	NH	Bacteria	Actinobacteria	Actinobacteria	Actinomycetales	Geodermatophilaceae
526226	Gordonia bronchialis DSM 43247	NH	NH	NH	NH	NH	Bacteria	Actinobacteria	Actinobacteria	Actinomycetales	Gordoniaceae
1112204	Gordonia polyisoprenivorans VH2	NH	NH	NH	NH	NH	Bacteria	Actinobacteria	Actinobacteria	Actinomycetales	Gordoniaceae
657308	Gordonibacter pamelaeae 7-10-1-b	NH	NH	NH	NH	NH	Bacteria	Actinobacteria	Actinobacteria	Coriobacteriales	Coriobacteriaceae
710696	Intrasporangium calvum DSM 43043	NH	NH	NH	NH	NH	Bacteria	Actinobacteria	Actinobacteria	Actinomycetales	Intrasporangiaceae
743718	Isoptericola variabilis 225	NH	NH	NH	NH	NH	Bacteria	Actinobacteria	Actinobacteria	Actinomycetales	Promicromonosporaceae
471856	Jonesia denitrificans DSM 20603	NH	NH	NH	NH	NH	Bacteria	Actinobacteria	Actinobacteria	Actinomycetales	Jonesiaceae
266940	Kineococcus radiotolerans SRS30216	NH	NH	NH	NH	NH	Bacteria	Actinobacteria	Actinobacteria	Actinomycetales	Kineosporiaceae
452652	Kitasatospora setae KM-6054	NH	NH	NH	NH	NH	Bacteria	Actinobacteria	Actinobacteria	Actinomycetales	Streptomycetaceae
378753	Kocuria rhizophila DC2201	NH	NH	NH	NH	NH	Bacteria	Actinobacteria	Actinobacteria	Actinomycetales	Micrococcaceae
479435	Kribbella flavida DSM 17836	NH	NH	NH	NH	NH	Bacteria	Actinobacteria	Actinobacteria	Actinomycetales	Nocardioidaceae
478801	Kytococcus sedentarius DSM 20547	NH	NH	NH	NH	NH	Bacteria	Actinobacteria	Actinobacteria	Actinomycetales	Dermacoccaceae
281090	Leifsonia xyli subsp. xyli str. CTCB07	NH	NH	NH	NH	NH	Bacteria	Actinobacteria	Actinobacteria	Actinomycetales	Microbacteriaceae
979556	Microbacterium testaceum StLB037	NH	NH	NH	NH	NH	Bacteria	Actinobacteria	Actinobacteria	Actinomycetales	Microbacteriaceae
465515	Micrococcus luteus NCTC 2665	NH	NH	NH	NH	NH	Bacteria	Actinobacteria	Actinobacteria	Actinomycetales	Micrococcaceae
1032480	Microlunatus phosphovorus NM-1	NH	NH	NH	NH	NH	Bacteria	Actinobacteria	Actinobacteria	Actinomycetales	Propionibacteriaceae
644283	Micromonospora aurantiaca ATCC 27029	NH	NH	NH	NH	NH	Bacteria	Actinobacteria	Actinobacteria	Actinomycetales	Micromonosporaceae
648999	Micromonospora sp. L5	NH	NH	NH	NH	NH	Bacteria	Actinobacteria	Actinobacteria	Actinomycetales	Micromonosporaceae
548479	Mobiluncus curtisii ATCC 43063	NH	NH	NH	NH	NH	Bacteria	Actinobacteria	Actinobacteria	Actinomycetales	Actinomycetaceae
36809	Mycobacterium abscessus	NH	NH	NH	NH	NH	Bacteria	Actinobacteria	Actinobacteria	Actinomycetales	Mycobacteriaceae
572418	Mycobacterium africanum GM041182	NH	NH	NH	NH	NH	Bacteria	Actinobacteria	Actinobacteria	Actinomycetales	Mycobacteriaceae
243243	Mycobacterium avium 104	NH	NH	NH	NH	NH	Bacteria	Actinobacteria	Actinobacteria	Actinomycetales	Mycobacteriaceae
262316	Mycobacterium avium subsp. paratuberculosis K-10	NH	NH	NH	NH	NH	Bacteria	Actinobacteria	Actinobacteria	Actinomycetales	Mycobacteriaceae
233413	Mycobacterium bovis AF2122/97	NH	NH	NH	NH	NH	Bacteria	Actinobacteria	Actinobacteria	Actinomycetales	Mycobacteriaceae
717522	Mycobacterium bovis BCG str. Mexico	NH	NH	NH	NH	NH	Bacteria	Actinobacteria	Actinobacteria	Actinomycetales	Mycobacteriaceae
410289	Mycobacterium bovis BCG str. Pasteur 1173P2	NH	NH	NH	NH	NH	Bacteria	Actinobacteria	Actinobacteria	Actinomycetales	Mycobacteriaceae
561275	Mycobacterium bovis BCG str. Tokyo 172	NH	NH	NH	NH	NH	Bacteria	Actinobacteria	Actinobacteria	Actinomycetales	Mycobacteriaceae
78331	Mycobacterium canettii	NH	NH	NH	NH	NH	Bacteria	Actinobacteria	Actinobacteria	Actinomycetales	Mycobacteriaceae
350054	Mycobacterium gilvum PYR-GCK	NH	NH	NH	NH	NH	Bacteria	Actinobacteria	Actinobacteria	Actinomycetales	Mycobacteriaceae
278137	Mycobacterium gilvum Spyr1	NH	NH	NH	NH	NH	Bacteria	Actinobacteria	Actinobacteria	Actinomycetales	Mycobacteriaceae
487521	Mycobacterium intracellulare ATCC 13950	NH	NH	NH	NH	NH	Bacteria	Actinobacteria	Actinobacteria	Actinomycetales	Mycobacteriaceae
1138382	Mycobacterium intracellulare MOTT-02	NH	NH	NH	NH	NH	Bacteria	Actinobacteria	Actinobacteria	Actinomycetales	Mycobacteriaceae
1138383	Mycobacterium intracellulare MOTT-64	NH	NH	NH	NH	NH	Bacteria	Actinobacteria	Actinobacteria	Actinomycetales	Mycobacteriaceae
561304	Mycobacterium leprae Br4923	NH	NH	NH	NH	NH	Bacteria	Actinobacteria	Actinobacteria	Actinomycetales	Mycobacteriaceae
272631	Mycobacterium leprae TN	NH	NH	NH	NH	NH	Bacteria	Actinobacteria	Actinobacteria	Actinomycetales	Mycobacteriaceae
216594	Mycobacterium marinum M	NH	NH	NH	NH	NH	Bacteria	Actinobacteria	Actinobacteria	Actinomycetales	Mycobacteriaceae
710685	Mycobacterium rhodesiae NBB3	NH	NH	NH	NH	NH	Bacteria	Actinobacteria	Actinobacteria	Actinomycetales	Mycobacteriaceae
246196	Mycobacterium smegmatis str. MC2 155	NH	NH	NH	NH	NH	Bacteria	Actinobacteria	Actinobacteria	Actinomycetales	Mycobacteriaceae
875328	Mycobacterium sp. JDM601	NH	NH	NH	NH	NH	Bacteria	Actinobacteria	Actinobacteria	Actinomycetales	Mycobacteriaceae
164757	Mycobacterium sp. JLS	NH	NH	NH	NH	NH	Bacteria	Actinobacteria	Actinobacteria	Actinomycetales	Mycobacteriaceae
189918	Mycobacterium sp. KMS	NH	NH	NH	NH	NH	Bacteria	Actinobacteria	Actinobacteria	Actinomycetales	Mycobacteriaceae
164756	Mycobacterium sp. MCS	NH	NH	NH	NH	NH	Bacteria	Actinobacteria	Actinobacteria	Actinomycetales	Mycobacteriaceae
443149	Mycobacterium tuberculosis CCDC5079	NH	NH	NH	NH	NH	Bacteria	Actinobacteria	Actinobacteria	Actinomycetales	Mycobacteriaceae
443150	Mycobacterium tuberculosis CCDC5180	NH	NH	NH	NH	NH	Bacteria	Actinobacteria	Actinobacteria	Actinomycetales	Mycobacteriaceae
83331	Mycobacterium tuberculosis CDC1551	NH	NH	NH	NH	NH	Bacteria	Actinobacteria	Actinobacteria	Actinomycetales	Mycobacteriaceae
707235	Mycobacterium tuberculosis CTRI-2	NH	NH	NH	NH	NH	Bacteria	Actinobacteria	Actinobacteria	Actinomycetales	Mycobacteriaceae
336982	Mycobacterium tuberculosis F11	NH	NH	NH	NH	NH	Bacteria	Actinobacteria	Actinobacteria	Actinomycetales	Mycobacteriaceae
419947	Mycobacterium tuberculosis H37Ra	NH	NH	NH	NH	NH	Bacteria	Actinobacteria	Actinobacteria	Actinomycetales	Mycobacteriaceae
83332	Mycobacterium tuberculosis H37Rv	NH	NH	NH	NH	NH	Bacteria	Actinobacteria	Actinobacteria	Actinomycetales	Mycobacteriaceae
478434	Mycobacterium tuberculosis KZN 1435	NH	NH	NH	NH	NH	Bacteria	Actinobacteria	Actinobacteria	Actinomycetales	Mycobacteriaceae
478433	Mycobacterium tuberculosis KZN 4207	NH	NH	NH	NH	NH	Bacteria	Actinobacteria	Actinobacteria	Actinomycetales	Mycobacteriaceae
1091500	Mycobacterium tuberculosis RGTB327	NH	NH	NH	NH	NH	Bacteria	Actinobacteria	Actinobacteria	Actinomycetales	Mycobacteriaceae
1091501	Mycobacterium tuberculosis RGTB423	NH	NH	NH	NH	NH	Bacteria	Actinobacteria	Actinobacteria	Actinomycetales	Mycobacteriaceae
1773	Mycobacterium tuberculosis	NH	NH	NH	NH	NH	Bacteria	Actinobacteria	Actinobacteria	Actinomycetales	Mycobacteriaceae
362242	Mycobacterium ulcerans Agy99	NH	NH	NH	NH	NH	Bacteria	Actinobacteria	Actinobacteria	Actinomycetales	Mycobacteriaceae
350058	Mycobacterium vanbaalenii PYR-1	NH	NH	NH	NH	NH	Bacteria	Actinobacteria	Actinobacteria	Actinomycetales	Mycobacteriaceae
479431	Nakamurella multipartita DSM 44233	NH	NH	NH	NH	NH	Bacteria	Actinobacteria	Actinobacteria	Actinomycetales	Nakamurellaceae
135487	Nocardia cyriacigeorgica	NH	NH	NH	NH	NH	Bacteria	Actinobacteria	Actinobacteria	Actinomycetales	Nocardiaceae
247156	Nocardia farcinica IFM 10152	NH	NH	NH	NH	NH	Bacteria	Actinobacteria	Actinobacteria	Actinomycetales	Nocardiaceae
196162	Nocardioides sp. JS614	NH	NH	NH	NH	NH	Bacteria	Actinobacteria	Actinobacteria	Actinomycetales	Nocardioidaceae
446468	Nocardiopsis dassonvillei subsp. dassonvillei DSM 43111	NH	NH	NH	NH	NH	Bacteria	Actinobacteria	Actinobacteria	Actinomycetales	Nocardiopsaceae
633147	Olsenella uli DSM 7084	NH	NH	NH	NH	NH	Bacteria	Actinobacteria	Actinobacteria	Coriobacteriales	Coriobacteriaceae
909952	Propionibacterium acnes 266	NH	NH	NH	NH	NH	Bacteria	Actinobacteria	Actinobacteria	Actinomycetales	Propionibacteriaceae
1031709	Propionibacterium acnes 6609	NH	NH	NH	NH	NH	Bacteria	Actinobacteria	Actinobacteria	Actinomycetales	Propionibacteriaceae
1091045	Propionibacterium acnes ATCC 11828	NH	NH	NH	NH	NH	Bacteria	Actinobacteria	Actinobacteria	Actinomycetales	Propionibacteriaceae
267747	Propionibacterium acnes KPA171202	NH	NH	NH	NH	NH	Bacteria	Actinobacteria	Actinobacteria	Actinomycetales	Propionibacteriaceae
553199	Propionibacterium acnes SK137	NH	NH	NH	NH	NH	Bacteria	Actinobacteria	Actinobacteria	Actinomycetales	Propionibacteriaceae
1114967	Propionibacterium acnes TypeIA2 P.acn17	NH	NH	NH	NH	NH	Bacteria	Actinobacteria	Actinobacteria	Actinomycetales	Propionibacteriaceae
1114969	Propionibacterium acnes TypeIA2 P.acn31	NH	NH	NH	NH	NH	Bacteria	Actinobacteria	Actinobacteria	Actinomycetales	Propionibacteriaceae
1114966	Propionibacterium acnes TypeIA2 P.acn33	NH	NH	NH	NH	NH	Bacteria	Actinobacteria	Actinobacteria	Actinomycetales	Propionibacteriaceae
754252	Propionibacterium freudenreichii subsp. shermanii CIRM-BIA1	NH	NH	NH	NH	NH	Bacteria	Actinobacteria	Actinobacteria	Actinomycetales	Propionibacteriaceae
675635	Pseudonocardia dioxanivorans CB1190	NH	NH	NH	NH	NH	Bacteria	Actinobacteria	Actinobacteria	Actinomycetales	Pseudonocardiaceae
288705	Renibacterium salmoninarum ATCC 33209	NH	NH	NH	NH	NH	Bacteria	Actinobacteria	Actinobacteria	Actinomycetales	Micrococcaceae
685727	Rhodococcus equi 103S	NH	NH	NH	NH	NH	Bacteria	Actinobacteria	Actinobacteria	Actinomycetales	Nocardiaceae
234621	Rhodococcus erythropolis PR4	NH	NH	NH	NH	NH	Bacteria	Actinobacteria	Actinobacteria	Actinomycetales	Nocardiaceae
101510	Rhodococcus jostii RHA1	NH	NH	NH	NH	NH	Bacteria	Actinobacteria	Actinobacteria	Actinomycetales	Nocardiaceae
632772	Rhodococcus opacus B4	NH	NH	NH	NH	NH	Bacteria	Actinobacteria	Actinobacteria	Actinomycetales	Nocardiaceae
762948	Rothia dentocariosa ATCC 17931	NH	NH	NH	NH	NH	Bacteria	Actinobacteria	Actinobacteria	Actinomycetales	Micrococcaceae
43675	Rothia mucilaginosa	NH	NH	NH	NH	NH	Bacteria	Actinobacteria	Actinobacteria	Actinomycetales	Micrococcaceae
266117	Rubrobacter xylanophilus DSM 9941	NH	NH	NH	NH	NH	Bacteria	Actinobacteria	Actinobacteria	Rubrobacterales	Rubrobacteraceae
471857	Saccharomonospora viridis DSM 43017	NH	NH	NH	NH	NH	Bacteria	Actinobacteria	Actinobacteria	Actinomycetales	Pseudonocardiaceae
405948	Saccharopolyspora erythraea NRRL 2338	NH	NH	NH	NH	NH	Bacteria	Actinobacteria	Actinobacteria	Actinomycetales	Pseudonocardiaceae
391037	Salinispora arenicola CNS-205	NH	NH	NH	NH	NH	Bacteria	Actinobacteria	Actinobacteria	Actinomycetales	Micromonosporaceae
369723	Salinispora tropica CNB-440	NH	NH	NH	NH	NH	Bacteria	Actinobacteria	Actinobacteria	Actinomycetales	Micromonosporaceae
446469	Sanguibacter keddieii DSM 10542	NH	NH	NH	NH	NH	Bacteria	Actinobacteria	Actinobacteria	Actinomycetales	Sanguibacteraceae
640132	Segniliparus rotundus DSM 44985	NH	NH	NH	NH	NH	Bacteria	Actinobacteria	Actinobacteria	Actinomycetales	Segniliparaceae
471855	Slackia heliotrinireducens DSM 20476	NH	NH	NH	NH	NH	Bacteria	Actinobacteria	Actinobacteria	Coriobacteriales	Coriobacteriaceae
446470	Stackebrandtia nassauensis DSM 44728	NH	NH	NH	NH	NH	Bacteria	Actinobacteria	Actinobacteria	Actinomycetales	Glycomycetaceae
227882	Streptomyces avermitilis MA-4680	NH	NH	NH	NH	NH	Bacteria	Actinobacteria	Actinobacteria	Actinomycetales	Streptomycetaceae
749414	Streptomyces bingchenggensis BCW-1	NH	NH	NH	NH	NH	Bacteria	Actinobacteria	Actinobacteria	Actinomycetales	Streptomycetaceae
1003195	Streptomyces cattleya NRRL 8057 = DSM 46488	NH	NH	NH	NH	NH	Bacteria	Actinobacteria	Actinobacteria	Actinomycetales	Streptomycetaceae
1003195	Streptomyces cattleya NRRL 8057 = DSM 46488	NH	NH	NH	NH	NH	Bacteria	Actinobacteria	Actinobacteria	Actinomycetales	Streptomycetaceae
100226	Streptomyces coelicolor A3(2)	NH	NH	NH	NH	NH	Bacteria	Actinobacteria	Actinobacteria	Actinomycetales	Streptomycetaceae
591167	Streptomyces flavogriseus ATCC 33331	NH	NH	NH	NH	NH	Bacteria	Actinobacteria	Actinobacteria	Actinomycetales	Streptomycetaceae
455632	Streptomyces griseus subsp. griseus NBRC 13350	NH	NH	NH	NH	NH	Bacteria	Actinobacteria	Actinobacteria	Actinomycetales	Streptomycetaceae
1133850	Streptomyces hygroscopicus subsp. jinggangensis 5008	NH	NH	NH	NH	NH	Bacteria	Actinobacteria	Actinobacteria	Actinomycetales	Streptomycetaceae
680198	Streptomyces scabiei 87.22	NH	NH	NH	NH	NH	Bacteria	Actinobacteria	Actinobacteria	Actinomycetales	Streptomycetaceae
862751	Streptomyces sp. SirexAA-E	NH	NH	NH	NH	NH	Bacteria	Actinobacteria	Actinobacteria	Actinomycetales	Streptomycetaceae
653045	Streptomyces violaceusniger Tu 4113	NH	NH	NH	NH	NH	Bacteria	Actinobacteria	Actinobacteria	Actinomycetales	Streptomycetaceae
479432	Streptosporangium roseum DSM 43021	NH	NH	NH	NH	NH	Bacteria	Actinobacteria	Actinobacteria	Actinomycetales	Streptosporangiaceae
269800	Thermobifida fusca YX	NH	NH	NH	NH	NH	Bacteria	Actinobacteria	Actinobacteria	Actinomycetales	Nocardiopsaceae
469371	Thermobispora bispora DSM 43833	NH	NH	NH	NH	NH	Bacteria	Actinobacteria	Actinobacteria	Actinomycetales	Pseudonocardiaceae
471852	Thermomonospora curvata DSM 43183	NH	NH	NH	NH	NH	Bacteria	Actinobacteria	Actinobacteria	Actinomycetales	Thermomonosporaceae
218496	Tropheryma whipplei TW08/27	NH	NH	NH	NH	NH	Bacteria	Actinobacteria	Actinobacteria	Actinomycetales	NA
203267	Tropheryma whipplei str. Twist	NH	NH	NH	NH	NH	Bacteria	Actinobacteria	Actinobacteria	Actinomycetales	NA
521096	Tsukamurella paurometabola DSM 20162	NH	NH	NH	NH	NH	Bacteria	Actinobacteria	Actinobacteria	Actinomycetales	Tsukamurellaceae
263358	Verrucosispora maris AB-18-032	NH	NH	NH	NH	NH	Bacteria	Actinobacteria	Actinobacteria	Actinomycetales	Micromonosporaceae
446471	Xylanimonas cellulosilytica DSM 15894	NH	NH	NH	NH	NH	Bacteria	Actinobacteria	Actinobacteria	Actinomycetales	Promicromonosporaceae
593907	[Cellvibrio] gilvus ATCC 13127	NH	NH	NH	NH	NH	Bacteria	Actinobacteria	Actinobacteria	Actinomycetales	Cellulomonadaceae
224324	Aquifex aeolicus VF5	NH	NH	NH	NH	NH	Bacteria	Aquificae	Aquificae	Aquificales	Aquificaceae
868864	Desulfurobacterium thermolithotrophum DSM 11699	NH	NH	NH	NH	NH	Bacteria	Aquificae	Aquificae	Aquificales	Desulfurobacteriaceae
608538	Hydrogenobacter thermophilus TK-6	NH	NH	NH	NH	NH	Bacteria	Aquificae	Aquificae	Aquificales	Aquificaceae
608538	Hydrogenobacter thermophilus TK-6	NH	NH	NH	NH	NH	Bacteria	Aquificae	Aquificae	Aquificales	Aquificaceae
380749	Hydrogenobaculum sp. Y04AAS1	NH	NH	NH	NH	NH	Bacteria	Aquificae	Aquificae	Aquificales	Aquificaceae
123214	Persephonella marina EX-H1	NH	NH	NH	NH	NH	Bacteria	Aquificae	Aquificae	Aquificales	Hydrogenothermaceae
204536	Sulfurihydrogenibium azorense Az-Fu1	NH	NH	NH	NH	NH	Bacteria	Aquificae	Aquificae	Aquificales	Hydrogenothermaceae
436114	Sulfurihydrogenibium sp. YO3AOP1	NH	NH	NH	NH	NH	Bacteria	Aquificae	Aquificae	Aquificales	Hydrogenothermaceae
638303	Thermocrinis albus DSM 14484	NH	NH	NH	NH	NH	Bacteria	Aquificae	Aquificae	Aquificales	Aquificaceae
648996	Thermovibrio ammonificans HB-1	NH	NH	NH	NH	NH	Bacteria	Aquificae	Aquificae	Aquificales	Desulfurobacteriaceae
717959	Alistipes shahii WAL 8301	NH	NH	NH	NH	NH	Bacteria	Bacteroidetes	Bacteroidia	Bacteroidales	Rikenellaceae
862962	Bacteroides fragilis 638R	NH	NH	NH	NH	NH	Bacteria	Bacteroidetes	Bacteroidia	Bacteroidales	Bacteroidaceae
272559	Bacteroides fragilis NCTC 9343	NH	NH	NH	NH	NH	Bacteria	Bacteroidetes	Bacteroidia	Bacteroidales	Bacteroidaceae
295405	Bacteroides fragilis YCH46	NH	NH	NH	NH	NH	Bacteria	Bacteroidetes	Bacteroidia	Bacteroidales	Bacteroidaceae
693979	Bacteroides helcogenes P 36-108	NH	NH	NH	NH	NH	Bacteria	Bacteroidetes	Bacteroidia	Bacteroidales	Bacteroidaceae
667015	Bacteroides salanitronis DSM 18170	NH	NH	NH	NH	NH	Bacteria	Bacteroidetes	Bacteroidia	Bacteroidales	Bacteroidaceae
226186	Bacteroides thetaiotaomicron VPI-5482	NH	NH	NH	NH	NH	Bacteria	Bacteroidetes	Bacteroidia	Bacteroidales	Bacteroidaceae
435590	Bacteroides vulgatus ATCC 8482	NH	NH	NH	NH	NH	Bacteria	Bacteroidetes	Bacteroidia	Bacteroidales	Bacteroidaceae
657309	Bacteroides xylanisolvens XB1A	NH	NH	NH	NH	NH	Bacteria	Bacteroidetes	Bacteroidia	Bacteroidales	Bacteroidaceae
331104	Blattabacterium sp. (Blattella germanica) str. Bge	NH	NH	NH	NH	NH	Bacteria	Bacteroidetes	Flavobacteriia	Flavobacteriales	Blattabacteriaceae
1075399	Blattabacterium sp. (Cryptocercus punctulatus) str. Cpu	NH	NH	NH	NH	NH	Bacteria	Bacteroidetes	Flavobacteriia	Flavobacteriales	Blattabacteriaceae
1074889	Blattabacterium sp. (Mastotermes darwiniensis) str. MADAR	NH	NH	NH	NH	NH	Bacteria	Bacteroidetes	Flavobacteriia	Flavobacteriales	Blattabacteriaceae
600809	Blattabacterium sp. (Periplaneta americana) str. BPLAN	NH	NH	NH	NH	NH	Bacteria	Bacteroidetes	Flavobacteriia	Flavobacteriales	Blattabacteriaceae
452471	Candidatus Amoebophilus asiaticus 5a2	NH	NH	NH	NH	NH	Bacteria	Bacteroidetes	NA	NA	NA
511995	Candidatus Azobacteroides pseudotrichonymphae genomovar. CFP2	NH	NH	NH	NH	NH	Bacteria	Bacteroidetes	Bacteroidia	Bacteroidales	NA
706194	Candidatus Sulcia muelleri CARI	NH	NH	NH	NH	NH	Bacteria	Bacteroidetes	Flavobacteriia	Flavobacteriales	NA
641892	Candidatus Sulcia muelleri DMIN	NH	NH	NH	NH	NH	Bacteria	Bacteroidetes	Flavobacteriia	Flavobacteriales	NA
444179	Candidatus Sulcia muelleri GWSS	NH	NH	NH	NH	NH	Bacteria	Bacteroidetes	Flavobacteriia	Flavobacteriales	NA
595499	Candidatus Sulcia muelleri SMDSEM	NH	NH	NH	NH	NH	Bacteria	Bacteroidetes	Flavobacteriia	Flavobacteriales	NA
860228	Capnocytophaga canimorsus Cc5	NH	NH	NH	NH	NH	Bacteria	Bacteroidetes	Flavobacteriia	Flavobacteriales	Flavobacteriaceae
521097	Capnocytophaga ochracea DSM 7271	NH	NH	NH	NH	NH	Bacteria	Bacteroidetes	Flavobacteriia	Flavobacteriales	Flavobacteriaceae
688270	Cellulophaga algicola DSM 14237	NH	NH	NH	NH	NH	Bacteria	Bacteroidetes	Flavobacteriia	Flavobacteriales	Flavobacteriaceae
867900	Cellulophaga lytica DSM 7489	YP_004260901	NH	NH	NH	NH	Bacteria	Bacteroidetes	Flavobacteriia	Flavobacteriales	Flavobacteriaceae
485918	Chitinophaga pinensis DSM 2588	NH	NH	NH	NH	NH	Bacteria	Bacteroidetes	Sphingobacteriia	Sphingobacteriales	NA
216432	Croceibacter atlanticus HTCC2559	YP_003717135	NH	NH	NH	NH	Bacteria	Bacteroidetes	Flavobacteriia	Flavobacteriales	Flavobacteriaceae
880070	Cyclobacterium marinum DSM 745	NH	NH	NH	NH	NH	Bacteria	Bacteroidetes	Cytophagia	Cytophagales	Cyclobacteriaceae
269798	Cytophaga hutchinsonii ATCC 33406	YP_678376	NH	NH	NH	NH	Bacteria	Bacteroidetes	Cytophagia	Cytophagales	Cytophagaceae
471854	Dyadobacter fermentans DSM 18053	NH	NH	NH	NH	NH	Bacteria	Bacteroidetes	Cytophagia	Cytophagales	Cytophagaceae
531844	Flavobacteriaceae bacterium 3519-10	NH	NH	NH	NH	NH	Bacteria	Bacteroidetes	Flavobacteriia	Flavobacteriales	Flavobacteriaceae
1034807	Flavobacterium branchiophilum FL-15	NH	NH	NH	NH	NH	Bacteria	Bacteroidetes	Flavobacteriia	Flavobacteriales	Flavobacteriaceae
1041826	Flavobacterium columnare ATCC 49512	YP_004941633	YP_004941086	NH	NH	NH	Bacteria	Bacteroidetes	Flavobacteriia	Flavobacteriales	Flavobacteriaceae
1094466	Flavobacterium indicum GPTSA100-9	YP_005356948	YP_005357093	NH	NH	NH	NA	Bacteroidetes	Flavobacteriia	Flavobacteriales	Flavobacteriaceae
376686	Flavobacterium johnsoniae UW101	YP_001195269	NH	NH	NH	NH	Bacteria	Bacteroidetes	Flavobacteriia	Flavobacteriales	Flavobacteriaceae
402612	Flavobacterium psychrophilum JIP02/86	YP_001295914	NH	NH	NH	NH	Bacteria	Bacteroidetes	Flavobacteriia	Flavobacteriales	Flavobacteriaceae
755732	Fluviicola taffensis DSM 16823	YP_004346296	NH	NH	NH	NH	Bacteria	Bacteroidetes	Flavobacteriia	Flavobacteriales	Cryomorphaceae
411154	Gramella forsetii KT0803	YP_861903	NH	NH	NH	NH	Bacteria	Bacteroidetes	Flavobacteriia	Flavobacteriales	Flavobacteriaceae
760192	Haliscomenobacter hydrossis DSM 1100	NH	NH	NH	NH	NH	Bacteria	Bacteroidetes	Sphingobacteriia	Sphingobacteriales	Saprospiraceae
983544	Lacinutrix sp. 5H-3-7-4	YP_004580289	NH	NH	NH	NH	Bacteria	Bacteroidetes	Flavobacteriia	Flavobacteriales	Flavobacteriaceae
649349	Leadbetterella byssophila DSM 17132	NH	NH	NH	NH	NH	Bacteria	Bacteroidetes	Cytophagia	Cytophagales	Cytophagaceae
313603	Maribacter sp. HTCC2170	NH	NH	NH	NH	NH	Bacteria	Bacteroidetes	Flavobacteriia	Flavobacteriales	Flavobacteriaceae
643867	Marivirga tractuosa DSM 4126	YP_004055467	NH	NH	NH	NH	Bacteria	Bacteroidetes	Cytophagia	Cytophagales	Flammeovirgaceae
886377	Muricauda ruestringensis DSM 13258	NH	NH	NH	NH	NH	Bacteria	Bacteroidetes	Flavobacteriia	Flavobacteriales	Flavobacteriaceae
700598	Niastella koreensis GR20-10	YP_005012462	NH	NH	NH	NH	Bacteria	Bacteroidetes	Sphingobacteriia	Sphingobacteriales	NA
709991	Odoribacter splanchnicus DSM 20712	NH	NH	NH	NH	NH	Bacteria	Bacteroidetes	Bacteroidia	Bacteroidales	Porphyromonadaceae
926562	Owenweeksia hongkongensis DSM 17368	NH	NH	NH	NH	NH	Bacteria	Bacteroidetes	Flavobacteriia	Flavobacteriales	Cryomorphaceae
694427	Paludibacter propionicigenes WB4	NH	NH	NH	NH	NH	Bacteria	Bacteroidetes	Bacteroidia	Bacteroidales	Porphyromonadaceae
435591	Parabacteroides distasonis ATCC 8503	NH	NH	NH	NH	NH	Bacteria	Bacteroidetes	Bacteroidia	Bacteroidales	Porphyromonadaceae
485917	Pedobacter heparinus DSM 2366	NH	NH	NH	NH	NH	Bacteria	Bacteroidetes	Sphingobacteriia	Sphingobacteriales	Sphingobacteriaceae
762903	Pedobacter saltans DSM 12145	NH	NH	NH	NH	NH	Bacteria	Bacteroidetes	Sphingobacteriia	Sphingobacteriales	Sphingobacteriaceae
879243	Porphyromonas asaccharolytica DSM 20707	NH	NH	NH	NH	NH	Bacteria	Bacteroidetes	Bacteroidia	Bacteroidales	Porphyromonadaceae
431947	Porphyromonas gingivalis ATCC 33277	NH	NH	NH	NH	NH	Bacteria	Bacteroidetes	Bacteroidia	Bacteroidales	Porphyromonadaceae
1030843	Porphyromonas gingivalis TDC60	NH	NH	NH	NH	NH	Bacteria	Bacteroidetes	Bacteroidia	Bacteroidales	Porphyromonadaceae
242619	Porphyromonas gingivalis W83	NH	NH	NH	NH	NH	Bacteria	Bacteroidetes	Bacteroidia	Bacteroidales	Porphyromonadaceae
767031	Prevotella denticola F0289	NH	NH	NH	NH	NH	Bacteria	Bacteroidetes	Bacteroidia	Bacteroidales	Prevotellaceae
553174	Prevotella melaninogenica ATCC 25845	NH	NH	NH	NH	NH	Bacteria	Bacteroidetes	Bacteroidia	Bacteroidales	Prevotellaceae
264731	Prevotella ruminicola 23	NH	NH	NH	NH	NH	Bacteria	Bacteroidetes	Bacteroidia	Bacteroidales	Prevotellaceae
518766	Rhodothermus marinus DSM 4252	YP_003290637	NH	NH	NH	NH	Bacteria	Bacteroidetes	NA	Bacteroidetes Order II. Incertae sedis	Rhodothermaceae
762570	Rhodothermus marinus SG0.5JP17-172	YP_004825176	NH	NH	NH	NH	Bacteria	Bacteroidetes	NA	Bacteroidetes Order II. Incertae sedis	Rhodothermaceae
693978	Riemerella anatipestifer ATCC 11845 = DSM 15868	NH	NH	NH	NH	NH	Bacteria	Bacteroidetes	Flavobacteriia	Flavobacteriales	Flavobacteriaceae
693978	Riemerella anatipestifer ATCC 11845 = DSM 15868	NH	NH	NH	NH	NH	Bacteria	Bacteroidetes	Flavobacteriia	Flavobacteriales	Flavobacteriaceae
992406	Riemerella anatipestifer RA-GD	NH	NH	NH	NH	NH	Bacteria	Bacteroidetes	Flavobacteriia	Flavobacteriales	Flavobacteriaceae
313596	Robiginitalea biformata HTCC2501	NH	NH	NH	NH	NH	Bacteria	Bacteroidetes	Flavobacteriia	Flavobacteriales	Flavobacteriaceae
761193	Runella slithyformis DSM 19594	YP_004655601	NH	NH	NH	NH	Bacteria	Bacteroidetes	Cytophagia	Cytophagales	Cytophagaceae
309807	Salinibacter ruber DSM 13855	YP_445440	NH	NH	NH	NH	Bacteria	Bacteroidetes	NA	Bacteroidetes Order II. Incertae sedis	Rhodothermaceae
761659	Salinibacter ruber strain M8	YP_003571382	NH	NH	NH	NH	Bacteria	Bacteroidetes	NA	Bacteroidetes Order II. Incertae sedis	Rhodothermaceae
984262	Saprospira grandis str. Lewin	NH	NH	NH	NH	NH	Bacteria	Bacteroidetes	Sphingobacteriia	Sphingobacteriales	Saprospiraceae
929556	Solitalea canadensis DSM 3403	NH	NH	NH	NH	NH	Bacteria	Bacteroidetes	Sphingobacteriia	Sphingobacteriales	Sphingobacteriaceae
743722	Sphingobacterium sp. 21	NH	NH	NH	NH	NH	Bacteria	Bacteroidetes	Sphingobacteriia	Sphingobacteriales	Sphingobacteriaceae
504472	Spirosoma linguale DSM 74	YP_003390559	NH	NH	NH	NH	Bacteria	Bacteroidetes	Cytophagia	Cytophagales	Cytophagaceae
203275	Tannerella forsythia ATCC 43037	NH	NH	NH	NH	NH	Bacteria	Bacteroidetes	Bacteroidia	Bacteroidales	Porphyromonadaceae
865938	Weeksella virosa DSM 16922	NH	NH	NH	NH	NH	Bacteria	Bacteroidetes	Flavobacteriia	Flavobacteriales	Flavobacteriaceae
63186	Zobellia galactanivorans	YP_004737775	NH	NH	NH	NH	Bacteria	Bacteroidetes	Flavobacteriia	Flavobacteriales	Flavobacteriaceae
655815	Zunongwangia profunda SM-A87	YP_003584394	NH	NH	NH	NH	Bacteria	Bacteroidetes	Flavobacteriia	Flavobacteriales	Flavobacteriaceae
511051	Caldisericum exile AZM16c01	NH	NH	NH	NH	NH	Bacteria	Caldiserica	Caldisericia	Caldisericales	Caldisericaceae
517417	Chlorobaculum parvum NCIB 8327	NH	NH	NH	NH	NH	Bacteria	Chlorobi	Chlorobia	Chlorobiales	Chlorobiaceae
340177	Chlorobium chlorochromatii CaD3	NH	NH	NH	NH	NH	Bacteria	Chlorobi	Chlorobia	Chlorobiales	Chlorobiaceae
290315	Chlorobium limicola DSM 245	NH	NH	NH	NH	NH	Bacteria	Chlorobi	Chlorobia	Chlorobiales	Chlorobiaceae
319225	Chlorobium luteolum DSM 273	NH	NH	NH	NH	NH	Bacteria	Chlorobi	Chlorobia	Chlorobiales	Chlorobiaceae
331678	Chlorobium phaeobacteroides BS1	NH	NH	NH	NH	NH	Bacteria	Chlorobi	Chlorobia	Chlorobiales	Chlorobiaceae
290317	Chlorobium phaeobacteroides DSM 266	NH	NH	NH	NH	NH	Bacteria	Chlorobi	Chlorobia	Chlorobiales	Chlorobiaceae
290318	Chlorobium phaeovibrioides DSM 265	NH	NH	NH	NH	NH	Bacteria	Chlorobi	Chlorobia	Chlorobiales	Chlorobiaceae
194439	Chlorobium tepidum TLS	NH	NH	NH	NH	NH	Bacteria	Chlorobi	Chlorobia	Chlorobiales	Chlorobiaceae
517418	Chloroherpeton thalassium ATCC 35110	NH	NH	NH	NH	NH	Bacteria	Chlorobi	Chlorobia	Chlorobiales	Chlorobiaceae
324925	Pelodictyon phaeoclathratiforme BU-1	NH	NH	NH	NH	NH	Bacteria	Chlorobi	Chlorobia	Chlorobiales	Chlorobiaceae
290512	Prosthecochloris aestuarii DSM 271	NH	NH	NH	NH	NH	Bacteria	Chlorobi	Chlorobia	Chlorobiales	Chlorobiaceae
926569	Anaerolinea thermophila UNI-1	NH	NH	NH	NH	NH	Bacteria	Chloroflexi	Anaerolineae	Anaerolineales	Anaerolineaceae
926550	Caldilinea aerophila DSM 14535 = NBRC 104270	NH	NH	NH	NH	NH	Bacteria	Chloroflexi	Caldilineae	Caldilineales	Caldilineaceae
326427	Chloroflexus aggregans DSM 9485	NH	NH	NH	NH	NH	Bacteria	Chloroflexi	Chloroflexi	Chloroflexales	Chloroflexaceae
324602	Chloroflexus aurantiacus J-10-fl	NH	NH	NH	NH	NH	Bacteria	Chloroflexi	Chloroflexi	Chloroflexales	Chloroflexaceae
480224	Chloroflexus sp. Y-400-fl	NH	NH	NH	NH	NH	Bacteria	Chloroflexi	Chloroflexi	Chloroflexales	Chloroflexaceae
243164	Dehalococcoides ethenogenes 195	YP_181058	YP_180986	NH	NH	NH	Bacteria	Chloroflexi	Dehalococcoidetes	NA	NA
216389	Dehalococcoides sp. BAV1	YP_001213574	YP_001213579	YP_001213750	NH	NH	Bacteria	Chloroflexi	Dehalococcoidetes	NA	NA
255470	Dehalococcoides sp. CBDB1	YP_307267	YP_307398	YP_307272	YP_308477	YP_308519	Bacteria	Chloroflexi	Dehalococcoidetes	NA	NA
633145	Dehalococcoides sp. GT	YP_003463086	YP_003463115	NH	NH	NH	Bacteria	Chloroflexi	Dehalococcoidetes	NA	NA
311424	Dehalococcoides sp. VS	YP_003329581	YP_003330811	YP_003329596	YP_003330762	NH	Bacteria	Chloroflexi	Dehalococcoidetes	NA	NA
552811	Dehalogenimonas lykanthroporepellens BL-DC-9	NH	NH	NH	NH	NH	Bacteria	Chloroflexi	Dehalococcoidetes	NA	NA
316274	Herpetosiphon aurantiacus DSM 785	NH	NH	NH	NH	NH	Bacteria	Chloroflexi	Chloroflexi	Herpetosiphonales	Herpetosiphonaceae
383372	Roseiflexus castenholzii DSM 13941	NH	NH	NH	NH	NH	Bacteria	Chloroflexi	Chloroflexi	Chloroflexales	Chloroflexaceae
357808	Roseiflexus sp. RS-1	NH	NH	NH	NH	NH	Bacteria	Chloroflexi	Chloroflexi	Chloroflexales	Chloroflexaceae
479434	Sphaerobacter thermophilus DSM 20745	NH	NH	NH	NH	NH	Bacteria	Chloroflexi	Thermomicrobia	Sphaerobacterales	Sphaerobacteraceae
309801	Thermomicrobium roseum DSM 5159	NH	NH	NH	NH	NH	Bacteria	Chloroflexi	Thermomicrobia	Thermomicrobiales	Thermomicrobiaceae
653733	Desulfurispirillum indicum S5	NH	NH	NH	NH	NH	Bacteria	Chrysiogenetes	Chrysiogenetes	Chrysiogenales	Chrysiogenaceae
551115	'Nostoc azollae' 0708	NH	NH	NH	NH	NH	Bacteria	Cyanobacteria	NA	Nostocales	Nostocaceae
329726	Acaryochloris marina MBIC11017	NH	NH	NH	NH	NH	Bacteria	Cyanobacteria	NA	Chroococcales	NA
240292	Anabaena variabilis ATCC 29413	NH	NH	NH	NH	NH	Bacteria	Cyanobacteria	NA	Nostocales	Nostocaceae
696747	Arthrospira platensis NIES-39	NH	NH	NH	NH	NH	Bacteria	Cyanobacteria	NA	Oscillatoriales	NA
43989	Cyanothece sp. ATCC 51142	NH	NH	NH	NH	NH	Bacteria	Cyanobacteria	NA	Chroococcales	NA
65393	Cyanothece sp. PCC 7424	NH	NH	NH	NH	NH	Bacteria	Cyanobacteria	NA	Chroococcales	NA
395961	Cyanothece sp. PCC 7425	NH	NH	NH	NH	NH	Bacteria	Cyanobacteria	NA	Chroococcales	NA
497965	Cyanothece sp. PCC 7822	NH	NH	NH	NH	NH	Bacteria	Cyanobacteria	NA	Chroococcales	NA
41431	Cyanothece sp. PCC 8801	NH	NH	NH	NH	NH	Bacteria	Cyanobacteria	NA	Chroococcales	NA
395962	Cyanothece sp. PCC 8802	NH	NH	NH	NH	NH	Bacteria	Cyanobacteria	NA	Chroococcales	NA
251221	Gloeobacter violaceus PCC 7421	NH	NH	NH	NH	NH	Bacteria	Cyanobacteria	Gloeobacteria	Gloeobacterales	NA
449447	Microcystis aeruginosa NIES-843	NH	NH	NH	NH	NH	Bacteria	Cyanobacteria	NA	Chroococcales	NA
63737	Nostoc punctiforme PCC 73102	NH	NH	NH	NH	NH	Bacteria	Cyanobacteria	NA	Nostocales	Nostocaceae
103690	Nostoc sp. PCC 7120	NH	NH	NH	NH	NH	Bacteria	Cyanobacteria	NA	Nostocales	Nostocaceae
146891	Prochlorococcus marinus str. AS9601	NH	NH	NH	NH	NH	Bacteria	Cyanobacteria	NA	Prochlorales	Prochlorococcaceae
93059	Prochlorococcus marinus str. MIT 9211	NH	NH	NH	NH	NH	Bacteria	Cyanobacteria	NA	Prochlorales	Prochlorococcaceae
93060	Prochlorococcus marinus str. MIT 9215	NH	NH	NH	NH	NH	Bacteria	Cyanobacteria	NA	Prochlorales	Prochlorococcaceae
167546	Prochlorococcus marinus str. MIT 9301	NH	NH	NH	NH	NH	Bacteria	Cyanobacteria	NA	Prochlorales	Prochlorococcaceae
59922	Prochlorococcus marinus str. MIT 9303	NH	NH	NH	NH	NH	Bacteria	Cyanobacteria	NA	Prochlorales	Prochlorococcaceae
74546	Prochlorococcus marinus str. MIT 9312	NH	NH	NH	NH	NH	Bacteria	Cyanobacteria	NA	Prochlorales	Prochlorococcaceae
74547	Prochlorococcus marinus str. MIT 9313	NH	NH	NH	NH	NH	Bacteria	Cyanobacteria	NA	Prochlorales	Prochlorococcaceae
167542	Prochlorococcus marinus str. MIT 9515	NH	NH	NH	NH	NH	Bacteria	Cyanobacteria	NA	Prochlorales	Prochlorococcaceae
167555	Prochlorococcus marinus str. NATL1A	NH	NH	NH	NH	NH	Bacteria	Cyanobacteria	NA	Prochlorales	Prochlorococcaceae
59920	Prochlorococcus marinus str. NATL2A	NH	NH	NH	NH	NH	Bacteria	Cyanobacteria	NA	Prochlorales	Prochlorococcaceae
167539	Prochlorococcus marinus subsp. marinus str. CCMP1375	NH	NH	NH	NH	NH	Bacteria	Cyanobacteria	NA	Prochlorales	Prochlorococcaceae
59919	Prochlorococcus marinus subsp. pastoris str. CCMP1986	NH	NH	NH	NH	NH	Bacteria	Cyanobacteria	NA	Prochlorales	Prochlorococcaceae
269084	Synechococcus elongatus PCC 6301	NH	NH	NH	NH	NH	Bacteria	Cyanobacteria	NA	Chroococcales	NA
1140	Synechococcus elongatus PCC 7942	NH	NH	NH	NH	NH	Bacteria	Cyanobacteria	NA	Chroococcales	NA
64471	Synechococcus sp. CC9311	NH	NH	NH	NH	NH	Bacteria	Cyanobacteria	NA	Chroococcales	NA
110662	Synechococcus sp. CC9605	NH	NH	NH	NH	NH	Bacteria	Cyanobacteria	NA	Chroococcales	NA
316279	Synechococcus sp. CC9902	NH	NH	NH	NH	NH	Bacteria	Cyanobacteria	NA	Chroococcales	NA
321332	Synechococcus sp. JA-2-3B'a(2-13)	NH	NH	NH	NH	NH	Bacteria	Cyanobacteria	NA	Chroococcales	NA
321327	Synechococcus sp. JA-3-3Ab	NH	NH	NH	NH	NH	Bacteria	Cyanobacteria	NA	Chroococcales	NA
32049	Synechococcus sp. PCC 7002	NH	NH	NH	NH	NH	Bacteria	Cyanobacteria	NA	Chroococcales	NA
316278	Synechococcus sp. RCC307	NH	NH	NH	NH	NH	Bacteria	Cyanobacteria	NA	Chroococcales	NA
32051	Synechococcus sp. WH 7803	NH	NH	NH	NH	NH	Bacteria	Cyanobacteria	NA	Chroococcales	NA
84588	Synechococcus sp. WH 8102	NH	NH	NH	NH	NH	Bacteria	Cyanobacteria	NA	Chroococcales	NA
1080228	Synechocystis sp. PCC 6803 substr. GT-I	NH	NH	NH	NH	NH	Bacteria	Cyanobacteria	NA	Chroococcales	NA
1080229	Synechocystis sp. PCC 6803 substr. PCC-N	NH	NH	NH	NH	NH	Bacteria	Cyanobacteria	NA	Chroococcales	NA
1080230	Synechocystis sp. PCC 6803 substr. PCC-P	NH	NH	NH	NH	NH	Bacteria	Cyanobacteria	NA	Chroococcales	NA
1148	Synechocystis sp. PCC 6803	NH	NH	NH	NH	NH	Bacteria	Cyanobacteria	NA	Chroococcales	NA
1148	Synechocystis sp. PCC 6803	NH	NH	NH	NH	NH	Bacteria	Cyanobacteria	NA	Chroococcales	NA
197221	Thermosynechococcus elongatus BP-1	NH	NH	NH	NH	NH	Bacteria	Cyanobacteria	NA	Chroococcales	NA
203124	Trichodesmium erythraeum IMS101	NH	NH	NH	NH	NH	Bacteria	Cyanobacteria	NA	Oscillatoriales	NA
713887	cyanobacterium UCYN-A	NH	NH	NH	NH	NH	Bacteria	Cyanobacteria	NA	Chroococcales	NA
768670	Calditerrivibrio nitroreducens DSM 19672	NH	NH	NH	NH	NH	Bacteria	Deferribacteres	Deferribacteres	Deferribacterales	Deferribacteraceae
639282	Deferribacter desulfuricans SSM1	NH	NH	NH	NH	NH	Bacteria	Deferribacteres	Deferribacteres	Deferribacterales	Deferribacteraceae
522772	Denitrovibrio acetiphilus DSM 12809	NH	NH	NH	NH	NH	Bacteria	Deferribacteres	Deferribacteres	Deferribacterales	Deferribacteraceae
717231	Flexistipes sinusarabici DSM 4947	NH	NH	NH	NH	NH	Bacteria	Deferribacteres	Deferribacteres	Deferribacterales	Deferribacteraceae
546414	Deinococcus deserti VCD115	NH	NH	NH	NH	NH	Bacteria	Deinococcus-Thermus	Deinococci	Deinococcales	Deinococcaceae
319795	Deinococcus geothermalis DSM 11300	NH	NH	NH	NH	NH	Bacteria	Deinococcus-Thermus	Deinococci	Deinococcales	Deinococcaceae
745776	Deinococcus gobiensis I-0	NH	NH	NH	NH	NH	Bacteria	Deinococcus-Thermus	Deinococci	Deinococcales	Deinococcaceae
709986	Deinococcus maricopensis DSM 21211	NH	NH	NH	NH	NH	Bacteria	Deinococcus-Thermus	Deinococci	Deinococcales	Deinococcaceae
693977	Deinococcus proteolyticus MRP	NH	NH	NH	NH	NH	Bacteria	Deinococcus-Thermus	Deinococci	Deinococcales	Deinococcaceae
243230	Deinococcus radiodurans R1	NH	NH	NH	NH	NH	Bacteria	Deinococcus-Thermus	Deinococci	Deinococcales	Deinococcaceae
869210	Marinithermus hydrothermalis DSM 14884	NH	NH	NH	NH	NH	Bacteria	Deinococcus-Thermus	Deinococci	Thermales	Thermaceae
504728	Meiothermus ruber DSM 1279	NH	NH	NH	NH	NH	Bacteria	Deinococcus-Thermus	Deinococci	Thermales	Thermaceae
526227	Meiothermus silvanus DSM 9946	YP_003686661	NH	NH	NH	NH	Bacteria	Deinococcus-Thermus	Deinococci	Thermales	Thermaceae
670487	Oceanithermus profundus DSM 14977	NH	NH	NH	NH	NH	Bacteria	Deinococcus-Thermus	Deinococci	Thermales	Thermaceae
743525	Thermus scotoductus SA-01	NH	NH	NH	NH	NH	Bacteria	Deinococcus-Thermus	Deinococci	Thermales	Thermaceae
1111069	Thermus sp. CCB_US3_UF1	NH	NH	NH	NH	NH	Bacteria	Deinococcus-Thermus	Deinococci	Thermales	Thermaceae
262724	Thermus thermophilus HB27	NH	NH	NH	NH	NH	Bacteria	Deinococcus-Thermus	Deinococci	Thermales	Thermaceae
300852	Thermus thermophilus HB8	NH	NH	NH	NH	NH	Bacteria	Deinococcus-Thermus	Deinococci	Thermales	Thermaceae
798128	Thermus thermophilus JL-18	NH	NH	NH	NH	NH	Bacteria	Deinococcus-Thermus	Deinococci	Thermales	Thermaceae
762633	Thermus thermophilus SG0.5JP17-16	NH	NH	NH	NH	NH	Bacteria	Deinococcus-Thermus	Deinococci	Thermales	Thermaceae
649638	Truepera radiovictrix DSM 17093	YP_003704243	NH	NH	NH	NH	Bacteria	Deinococcus-Thermus	Deinococci	Deinococcales	Trueperaceae
309799	Dictyoglomus thermophilum H-6-12	NH	NH	NH	NH	NH	Bacteria	Dictyoglomi	Dictyoglomia	Dictyoglomales	Dictyoglomaceae
515635	Dictyoglomus turgidum DSM 6724	NH	NH	NH	NH	NH	Bacteria	Dictyoglomi	Dictyoglomia	Dictyoglomales	Dictyoglomaceae
445932	Elusimicrobium minutum Pei191	NH	NH	NH	NH	NH	Bacteria	Elusimicrobia	Elusimicrobia	Elusimicrobiales	Elusimicrobiaceae
471821	uncultured Termite group 1 bacterium phylotype Rs-D17	NH	NH	NH	NH	NH	Bacteria	Elusimicrobia	NA	NA	NA
59374	Fibrobacter succinogenes subsp. succinogenes S85	NH	NH	NH	NH	NH	Bacteria	Fibrobacteres	Fibrobacteria	Fibrobacterales	Fibrobacteraceae
59374	Fibrobacter succinogenes subsp. succinogenes S85	NH	NH	NH	NH	NH	Bacteria	Fibrobacteres	Fibrobacteria	Fibrobacterales	Fibrobacteraceae
931626	Acetobacterium woodii DSM 1030	NH	NH	NH	NH	NH	Bacteria	Firmicutes	Clostridia	Clostridiales	Eubacteriaceae
574087	Acetohalobium arabaticum DSM 5501	NH	NH	NH	NH	NH	Bacteria	Firmicutes	Clostridia	Halanaerobiales	Halobacteroidaceae
441768	Acholeplasma laidlawii PG-8A	NH	NH	NH	NH	NH	Bacteria	Firmicutes	Mollicutes	Acholeplasmatales	Acholeplasmataceae
591001	Acidaminococcus fermentans DSM 20731	NH	NH	NH	NH	NH	Bacteria	Firmicutes	Negativicutes	Selenomonadales	Acidaminococcaceae
568816	Acidaminococcus intestini RyC-MR95	NH	NH	NH	NH	NH	Bacteria	Firmicutes	Negativicutes	Selenomonadales	Acidaminococcaceae
866775	Aerococcus urinae ACS-120-V-Col10a	NH	NH	NH	NH	NH	Bacteria	Firmicutes	Bacilli	Lactobacillales	Aerococcaceae
521098	Alicyclobacillus acidocaldarius subsp. acidocaldarius DSM 446	NH	NH	NH	NH	NH	Bacteria	Firmicutes	Bacilli	Bacillales	Alicyclobacillaceae
1048834	Alicyclobacillus acidocaldarius subsp. acidocaldarius Tc-4-1	NH	NH	NH	NH	NH	Bacteria	Firmicutes	Bacilli	Bacillales	Alicyclobacillaceae
293826	Alkaliphilus metalliredigens QYMF	NH	NH	NH	NH	NH	Bacteria	Firmicutes	Clostridia	Clostridiales	Clostridiaceae
350688	Alkaliphilus oremlandii OhILAs	NH	NH	NH	NH	NH	Bacteria	Firmicutes	Clostridia	Clostridiales	Clostridiaceae
429009	Ammonifex degensii KC4	NH	NH	NH	NH	NH	Bacteria	Firmicutes	Clostridia	Thermoanaerobacterales	Thermoanaerobacteraceae
525919	Anaerococcus prevotii DSM 20548	NH	NH	NH	NH	NH	Bacteria	Firmicutes	Clostridia	Clostridiales	Clostridiales Family XI. Incertae Sedis
491915	Anoxybacillus flavithermus WK1	NH	NH	NH	NH	NH	Bacteria	Firmicutes	Bacilli	Bacillales	Bacillaceae
322098	Aster yellows witches'-broom phytoplasma AYWB	NH	NH	NH	NH	NH	Bacteria	Firmicutes	Mollicutes	Acholeplasmatales	Acholeplasmataceae
692420	Bacillus amyloliquefaciens DSM 7	NH	NH	NH	NH	NH	Bacteria	Firmicutes	Bacilli	Bacillales	Bacillaceae
326423	Bacillus amyloliquefaciens FZB42	NH	NH	NH	NH	NH	Bacteria	Firmicutes	Bacilli	Bacillales	Bacillaceae
1001582	Bacillus amyloliquefaciens LL3	NH	NH	NH	NH	NH	Bacteria	Firmicutes	Bacilli	Bacillales	Bacillaceae
999891	Bacillus amyloliquefaciens TA208	NH	NH	NH	NH	NH	Bacteria	Firmicutes	Bacilli	Bacillales	Bacillaceae
1034836	Bacillus amyloliquefaciens XH7	NH	NH	NH	NH	NH	Bacteria	Firmicutes	Bacilli	Bacillales	Bacillaceae
1390	Bacillus amyloliquefaciens	NH	NH	NH	NH	NH	Bacteria	Firmicutes	Bacilli	Bacillales	Bacillaceae
261594	Bacillus anthracis str. 'Ames Ancestor'	NH	NH	NH	NH	NH	Bacteria	Firmicutes	Bacilli	Bacillales	Bacillaceae
592021	Bacillus anthracis str. A0248	NH	NH	NH	NH	NH	Bacteria	Firmicutes	Bacilli	Bacillales	Bacillaceae
198094	Bacillus anthracis str. Ames	NH	NH	NH	NH	NH	Bacteria	Firmicutes	Bacilli	Bacillales	Bacillaceae
568206	Bacillus anthracis str. CDC 684	NH	NH	NH	NH	NH	Bacteria	Firmicutes	Bacilli	Bacillales	Bacillaceae
768494	Bacillus anthracis str. H9401	NH	NH	NH	NH	NH	Bacteria	Firmicutes	Bacilli	Bacillales	Bacillaceae
260799	Bacillus anthracis str. Sterne	NH	NH	NH	NH	NH	Bacteria	Firmicutes	Bacilli	Bacillales	Bacillaceae
720555	Bacillus atrophaeus 1942	NH	NH	NH	NH	NH	Bacteria	Firmicutes	Bacilli	Bacillales	Bacillaceae
649639	Bacillus cellulosilyticus DSM 2522	NH	NH	NH	NH	NH	Bacteria	Firmicutes	Bacilli	Bacillales	Bacillaceae
572264	Bacillus cereus 03BB102	NH	NH	NH	NH	NH	Bacteria	Firmicutes	Bacilli	Bacillales	Bacillaceae
405534	Bacillus cereus AH187	NH	NH	NH	NH	NH	Bacteria	Firmicutes	Bacilli	Bacillales	Bacillaceae
405535	Bacillus cereus AH820	NH	NH	NH	NH	NH	Bacteria	Firmicutes	Bacilli	Bacillales	Bacillaceae
222523	Bacillus cereus ATCC 10987	NH	NH	NH	NH	NH	Bacteria	Firmicutes	Bacilli	Bacillales	Bacillaceae
226900	Bacillus cereus ATCC 14579	NH	NH	NH	NH	NH	Bacteria	Firmicutes	Bacilli	Bacillales	Bacillaceae
405532	Bacillus cereus B4264	NH	NH	NH	NH	NH	Bacteria	Firmicutes	Bacilli	Bacillales	Bacillaceae
288681	Bacillus cereus E33L	NH	NH	NH	NH	NH	Bacteria	Firmicutes	Bacilli	Bacillales	Bacillaceae
347495	Bacillus cereus F837/76	NH	NH	NH	NH	NH	Bacteria	Firmicutes	Bacilli	Bacillales	Bacillaceae
405531	Bacillus cereus G9842	NH	NH	NH	NH	NH	Bacteria	Firmicutes	Bacilli	Bacillales	Bacillaceae
334406	Bacillus cereus NC7401	NH	NH	NH	NH	NH	Bacteria	Firmicutes	Bacilli	Bacillales	Bacillaceae
361100	Bacillus cereus Q1	NH	NH	NH	NH	NH	Bacteria	Firmicutes	Bacilli	Bacillales	Bacillaceae
637380	Bacillus cereus biovar anthracis str. CI	NH	NH	NH	NH	NH	Bacteria	Firmicutes	Bacilli	Bacillales	Bacillaceae
66692	Bacillus clausii KSM-K16	NH	NH	NH	NH	NH	Bacteria	Firmicutes	Bacilli	Bacillales	Bacillaceae
941639	Bacillus coagulans 2-6	NH	NH	NH	NH	NH	Bacteria	Firmicutes	Bacilli	Bacillales	Bacillaceae
345219	Bacillus coagulans 36D1	NH	NH	NH	NH	NH	Bacteria	Firmicutes	Bacilli	Bacillales	Bacillaceae
315749	Bacillus cytotoxicus NVH 391-98	NH	NH	NH	NH	NH	Bacteria	Firmicutes	Bacilli	Bacillales	Bacillaceae
272558	Bacillus halodurans C-125	NH	NH	NH	NH	NH	Bacteria	Firmicutes	Bacilli	Bacillales	Bacillaceae
279010	Bacillus licheniformis ATCC 14580	NH	NH	NH	NH	NH	Bacteria	Firmicutes	Bacilli	Bacillales	Bacillaceae
279010	Bacillus licheniformis ATCC 14580	NH	NH	NH	NH	NH	Bacteria	Firmicutes	Bacilli	Bacillales	Bacillaceae
592022	Bacillus megaterium DSM 319	NH	NH	NH	NH	NH	Bacteria	Firmicutes	Bacilli	Bacillales	Bacillaceae
545693	Bacillus megaterium QM B1551	NH	NH	NH	NH	NH	Bacteria	Firmicutes	Bacilli	Bacillales	Bacillaceae
1006007	Bacillus megaterium WSH-002	NH	NH	NH	NH	NH	Bacteria	Firmicutes	Bacilli	Bacillales	Bacillaceae
398511	Bacillus pseudofirmus OF4	NH	NH	NH	NH	NH	Bacteria	Firmicutes	Bacilli	Bacillales	Bacillaceae
315750	Bacillus pumilus SAFR-032	NH	NH	NH	NH	NH	Bacteria	Firmicutes	Bacilli	Bacillales	Bacillaceae
439292	Bacillus selenitireducens MLS10	NH	NH	NH	NH	NH	Bacteria	Firmicutes	Bacilli	Bacillales	Bacillaceae
936156	Bacillus subtilis BSn5	NH	NH	NH	NH	NH	Bacteria	Firmicutes	Bacilli	Bacillales	Bacillaceae
645657	Bacillus subtilis subsp. natto BEST195	NH	NH	NH	NH	NH	Bacteria	Firmicutes	Bacilli	Bacillales	Bacillaceae
1052585	Bacillus subtilis subsp. spizizenii TU-B-10	NH	NH	NH	NH	NH	Bacteria	Firmicutes	Bacilli	Bacillales	Bacillaceae
655816	Bacillus subtilis subsp. spizizenii str. W23	NH	NH	NH	NH	NH	Bacteria	Firmicutes	Bacilli	Bacillales	Bacillaceae
1052588	Bacillus subtilis subsp. subtilis RO-NN-1	NH	NH	NH	NH	NH	Bacteria	Firmicutes	Bacilli	Bacillales	Bacillaceae
224308	Bacillus subtilis subsp. subtilis str. 168	NH	NH	NH	NH	NH	Bacteria	Firmicutes	Bacilli	Bacillales	Bacillaceae
714359	Bacillus thuringiensis BMB171	NH	NH	NH	NH	NH	Bacteria	Firmicutes	Bacilli	Bacillales	Bacillaceae
541229	Bacillus thuringiensis serovar chinensis CT-43	NH	NH	NH	NH	NH	Bacteria	Firmicutes	Bacilli	Bacillales	Bacillaceae
930170	Bacillus thuringiensis serovar finitimus YBT-020	NH	NH	NH	NH	NH	Bacteria	Firmicutes	Bacilli	Bacillales	Bacillaceae
281309	Bacillus thuringiensis serovar konkukian str. 97-27	NH	NH	NH	NH	NH	Bacteria	Firmicutes	Bacilli	Bacillales	Bacillaceae
412694	Bacillus thuringiensis str. Al Hakam	NH	NH	NH	NH	NH	Bacteria	Firmicutes	Bacilli	Bacillales	Bacillaceae
315730	Bacillus weihenstephanensis KBAB4	NH	NH	NH	NH	NH	Bacteria	Firmicutes	Bacilli	Bacillales	Bacillaceae
358681	Brevibacillus brevis NBRC 100599	NH	NH	NH	NH	NH	Bacteria	Firmicutes	Bacilli	Bacillales	Paenibacillaceae
831	Butyrivibrio fibrisolvens	NH	NH	NH	NH	NH	Bacteria	Firmicutes	Clostridia	Clostridiales	Lachnospiraceae
515622	Butyrivibrio proteoclasticus B316	NH	NH	NH	NH	NH	Bacteria	Firmicutes	Clostridia	Clostridiales	Lachnospiraceae
521460	Caldicellulosiruptor bescii DSM 6725	NH	NH	NH	NH	NH	Bacteria	Firmicutes	Clostridia	Thermoanaerobacterales	Thermoanaerobacterales Family III. Incertae Sedis
632292	Caldicellulosiruptor hydrothermalis 108	NH	NH	NH	NH	NH	Bacteria	Firmicutes	Clostridia	Thermoanaerobacterales	Thermoanaerobacterales Family III. Incertae Sedis
632335	Caldicellulosiruptor kristjanssonii 177R1B	NH	NH	NH	NH	NH	Bacteria	Firmicutes	Clostridia	Thermoanaerobacterales	Thermoanaerobacterales Family III. Incertae Sedis
632348	Caldicellulosiruptor kronotskyensis 2002	NH	NH	NH	NH	NH	Bacteria	Firmicutes	Clostridia	Thermoanaerobacterales	Thermoanaerobacterales Family III. Incertae Sedis
632516	Caldicellulosiruptor lactoaceticus 6A	NH	NH	NH	NH	NH	Bacteria	Firmicutes	Clostridia	Thermoanaerobacterales	Thermoanaerobacterales Family III. Incertae Sedis
608506	Caldicellulosiruptor obsidiansis OB47	NH	NH	NH	NH	NH	Bacteria	Firmicutes	Clostridia	Thermoanaerobacterales	Thermoanaerobacterales Family III. Incertae Sedis
632518	Caldicellulosiruptor owensensis OL	NH	NH	NH	NH	NH	Bacteria	Firmicutes	Clostridia	Thermoanaerobacterales	Thermoanaerobacterales Family III. Incertae Sedis
351627	Caldicellulosiruptor saccharolyticus DSM 8903	NH	NH	NH	NH	NH	Bacteria	Firmicutes	Clostridia	Thermoanaerobacterales	Thermoanaerobacterales Family III. Incertae Sedis
1029718	Candidatus Arthromitus sp. SFB-mouse-Japan	NH	NH	NH	NH	NH	Bacteria	Firmicutes	Clostridia	Clostridiales	Clostridiaceae
1041809	Candidatus Arthromitus sp. SFB-mouse-Yit	NH	NH	NH	NH	NH	Bacteria	Firmicutes	Clostridia	Clostridiales	Clostridiaceae
1041504	Candidatus Arthromitus sp. SFB-rat-Yit	NH	NH	NH	NH	NH	Bacteria	Firmicutes	Clostridia	Clostridiales	Clostridiaceae
477974	Candidatus Desulforudis audaxviator MP104C	NH	NH	NH	NH	NH	Bacteria	Firmicutes	Clostridia	Clostridiales	Peptococcaceae
1116213	Candidatus Mycoplasma haemominutum 'Birmingham 1'	NH	NH	NH	NH	NH	Bacteria	Firmicutes	Mollicutes	Mycoplasmatales	Mycoplasmataceae
59748	Candidatus Phytoplasma australiense	NH	NH	NH	NH	NH	Bacteria	Firmicutes	Mollicutes	Acholeplasmatales	Acholeplasmataceae
37692	Candidatus Phytoplasma mali	NH	NH	NH	NH	NH	Bacteria	Firmicutes	Mollicutes	Acholeplasmatales	Acholeplasmataceae
246194	Carboxydothermus hydrogenoformans Z-2901	NH	NH	NH	NH	NH	Bacteria	Firmicutes	Clostridia	Thermoanaerobacterales	Thermoanaerobacteraceae
208596	Carnobacterium sp. 17-4	NH	NH	NH	NH	NH	Bacteria	Firmicutes	Bacilli	Lactobacillales	Carnobacteriaceae
699246	Clostridiales genomosp. BVAB3 str. UPII9-5	NH	NH	NH	NH	NH	Bacteria	Firmicutes	Clostridia	Clostridiales	NA
272562	Clostridium acetobutylicum ATCC 824	NH	NH	NH	NH	NH	Bacteria	Firmicutes	Clostridia	Clostridiales	Clostridiaceae
991791	Clostridium acetobutylicum DSM 1731	NH	NH	NH	NH	NH	Bacteria	Firmicutes	Clostridia	Clostridiales	Clostridiaceae
863638	Clostridium acetobutylicum EA 2018	NH	NH	NH	NH	NH	Bacteria	Firmicutes	Clostridia	Clostridiales	Clostridiaceae
290402	Clostridium beijerinckii NCIMB 8052	YP_001308407	NH	NH	NH	NH	Bacteria	Firmicutes	Clostridia	Clostridiales	Clostridiaceae
441770	Clostridium botulinum A str. ATCC 19397	NH	NH	NH	NH	NH	Bacteria	Firmicutes	Clostridia	Clostridiales	Clostridiaceae
413999	Clostridium botulinum A str. ATCC 3502	NH	NH	NH	NH	NH	Bacteria	Firmicutes	Clostridia	Clostridiales	Clostridiaceae
441771	Clostridium botulinum A str. Hall	NH	NH	NH	NH	NH	Bacteria	Firmicutes	Clostridia	Clostridiales	Clostridiaceae
536232	Clostridium botulinum A2 str. Kyoto	NH	NH	NH	NH	NH	Bacteria	Firmicutes	Clostridia	Clostridiales	Clostridiaceae
498214	Clostridium botulinum A3 str. Loch Maree	NH	NH	NH	NH	NH	Bacteria	Firmicutes	Clostridia	Clostridiales	Clostridiaceae
508765	Clostridium botulinum B str. Eklund 17B	YP_001885603	NH	NH	NH	NH	Bacteria	Firmicutes	Clostridia	Clostridiales	Clostridiaceae
498213	Clostridium botulinum B1 str. Okra	NH	NH	NH	NH	NH	Bacteria	Firmicutes	Clostridia	Clostridiales	Clostridiaceae
929506	Clostridium botulinum BKT015925	NH	NH	NH	NH	NH	Bacteria	Firmicutes	Clostridia	Clostridiales	Clostridiaceae
515621	Clostridium botulinum Ba4 str. 657	NH	NH	NH	NH	NH	Bacteria	Firmicutes	Clostridia	Clostridiales	Clostridiaceae
508767	Clostridium botulinum E3 str. Alaska E43	YP_001922040	NH	NH	NH	NH	Bacteria	Firmicutes	Clostridia	Clostridiales	Clostridiaceae
758678	Clostridium botulinum F str. 230613	NH	NH	NH	NH	NH	Bacteria	Firmicutes	Clostridia	Clostridiales	Clostridiaceae
441772	Clostridium botulinum F str. Langeland	NH	NH	NH	NH	NH	Bacteria	Firmicutes	Clostridia	Clostridiales	Clostridiaceae
941968	Clostridium botulinum H04402 065	NH	NH	NH	NH	NH	Bacteria	Firmicutes	Clostridia	Clostridiales	Clostridiaceae
394503	Clostridium cellulolyticum H10	NH	NH	NH	NH	NH	Bacteria	Firmicutes	Clostridia	Clostridiales	Clostridiaceae
573061	Clostridium cellulovorans 743B	NH	NH	NH	NH	NH	Bacteria	Firmicutes	Clostridia	Clostridiales	Clostridiaceae
717608	Clostridium cf. saccharolyticum K10	NH	NH	NH	NH	NH	Bacteria	Firmicutes	Clostridia	Clostridiales	Clostridiaceae
720554	Clostridium clariflavum DSM 19732	YP_005047925	NH	NH	NH	NH	Bacteria	Firmicutes	Clostridia	Clostridiales	Clostridiaceae
699033	Clostridium difficile 2007855	NH	NH	NH	NH	NH	Bacteria	Firmicutes	Clostridia	Clostridiales	Peptostreptococcaceae
272563	Clostridium difficile 630	YP_001087917	NH	NH	NH	NH	Bacteria	Firmicutes	Clostridia	Clostridiales	Peptostreptococcaceae
499175	Clostridium difficile ATCC 43255	NH	NH	NH	NH	NH	Bacteria	Firmicutes	Clostridia	Clostridiales	Peptostreptococcaceae
699034	Clostridium difficile BI1	YP_006198469	NH	NH	NH	NH	Bacteria	Firmicutes	Clostridia	Clostridiales	Peptostreptococcaceae
645462	Clostridium difficile CD196	YP_003214316	NH	NH	NH	NH	Bacteria	Firmicutes	Clostridia	Clostridiales	Peptostreptococcaceae
699036	Clostridium difficile CF5	NH	NH	NH	NH	NH	Bacteria	Firmicutes	Clostridia	Clostridiales	Peptostreptococcaceae
699035	Clostridium difficile M120	NH	NH	NH	NH	NH	Bacteria	Firmicutes	Clostridia	Clostridiales	Peptostreptococcaceae
699037	Clostridium difficile M68	NH	NH	NH	NH	NH	Bacteria	Firmicutes	Clostridia	Clostridiales	Peptostreptococcaceae
645463	Clostridium difficile R20291	YP_003217762	NH	NH	NH	NH	Bacteria	Firmicutes	Clostridia	Clostridiales	Peptostreptococcaceae
431943	Clostridium kluyveri DSM 555	NH	NH	NH	NH	NH	Bacteria	Firmicutes	Clostridia	Clostridiales	Clostridiaceae
583346	Clostridium kluyveri NBRC 12016	NH	NH	NH	NH	NH	Bacteria	Firmicutes	Clostridia	Clostridiales	Clostridiaceae
642492	Clostridium lentocellum DSM 5427	YP_004310192	NH	NH	NH	NH	Bacteria	Firmicutes	Clostridia	Clostridiales	Lachnospiraceae
748727	Clostridium ljungdahlii DSM 13528	NH	NH	NH	NH	NH	Bacteria	Firmicutes	Clostridia	Clostridiales	Clostridiaceae
386415	Clostridium novyi NT	NH	NH	NH	NH	NH	Bacteria	Firmicutes	Clostridia	Clostridiales	Clostridiaceae
195103	Clostridium perfringens ATCC 13124	YP_695178	YP_695745	NH	NH	NH	Bacteria	Firmicutes	Clostridia	Clostridiales	Clostridiaceae
289380	Clostridium perfringens SM101	YP_698039	YP_698440	NH	NH	NH	Bacteria	Firmicutes	Clostridia	Clostridiales	Clostridiaceae
195102	Clostridium perfringens str. 13	NP_561648	NP_561960	NH	NH	NH	Bacteria	Firmicutes	Clostridia	Clostridiales	Clostridiaceae
357809	Clostridium phytofermentans ISDg	NH	NH	NH	NH	NH	Bacteria	Firmicutes	Clostridia	Clostridiales	Clostridiaceae
610130	Clostridium saccharolyticum WM1	NH	NH	NH	NH	NH	Bacteria	Firmicutes	Clostridia	Clostridiales	Clostridiaceae
755731	Clostridium sp. BNL1100	NH	NH	NH	NH	NH	Bacteria	Firmicutes	Clostridia	Clostridiales	Clostridiaceae
1042156	Clostridium sp. SY8519	NH	NH	NH	NH	NH	Bacteria	Firmicutes	Clostridia	Clostridiales	Clostridiaceae
499177	Clostridium sticklandii DSM 519	YP_003937452	NH	NH	NH	NH	Bacteria	Firmicutes	Clostridia	Clostridiales	Peptostreptococcaceae
212717	Clostridium tetani E88	NH	NH	NH	NH	NH	Bacteria	Firmicutes	Clostridia	Clostridiales	Clostridiaceae
203119	Clostridium thermocellum ATCC 27405	NH	NH	NH	NH	NH	Bacteria	Firmicutes	Clostridia	Clostridiales	Clostridiaceae
637887	Clostridium thermocellum DSM 1313	NH	NH	NH	NH	NH	Bacteria	Firmicutes	Clostridia	Clostridiales	Clostridiaceae
717962	Coprococcus catus GD/7	NH	NH	NH	NH	NH	Bacteria	Firmicutes	Clostridia	Clostridiales	Lachnospiraceae
751585	Coprococcus sp. ART55/1	NH	NH	NH	NH	NH	Bacteria	Firmicutes	Clostridia	Clostridiales	Lachnospiraceae
309798	Coprothermobacter proteolyticus DSM 5265	NH	NH	NH	NH	NH	Bacteria	Firmicutes	Clostridia	Thermoanaerobacterales	Thermodesulfobiaceae
272564	Desulfitobacterium hafniense DCB-2	NH	NH	NH	NH	NH	Bacteria	Firmicutes	Clostridia	Clostridiales	Peptococcaceae
138119	Desulfitobacterium hafniense Y51	NH	NH	NH	NH	NH	Bacteria	Firmicutes	Clostridia	Clostridiales	Peptococcaceae
768706	Desulfosporosinus orientis DSM 765	NH	NH	NH	NH	NH	Bacteria	Firmicutes	Clostridia	Clostridiales	Peptococcaceae
485916	Desulfotomaculum acetoxidans DSM 771	NH	NH	NH	NH	NH	Bacteria	Firmicutes	Clostridia	Clostridiales	Peptococcaceae
868595	Desulfotomaculum carboxydivorans CO-1-SRB	NH	NH	NH	NH	NH	Bacteria	Firmicutes	Clostridia	Clostridiales	Peptococcaceae
760568	Desulfotomaculum kuznetsovii DSM 6115	NH	NH	NH	NH	NH	Bacteria	Firmicutes	Clostridia	Clostridiales	Peptococcaceae
349161	Desulfotomaculum reducens MI-1	NH	NH	NH	NH	NH	Bacteria	Firmicutes	Clostridia	Clostridiales	Peptococcaceae
696281	Desulfotomaculum ruminis DSM 2154	NH	NH	NH	NH	NH	Bacteria	Firmicutes	Clostridia	Clostridiales	Peptococcaceae
936153	Enterococcus faecalis 62	YP_005706644	NH	NH	NH	NH	Bacteria	Firmicutes	Bacilli	Lactobacillales	Enterococcaceae
474186	Enterococcus faecalis OG1RF	YP_005708970	NH	NH	NH	NH	Bacteria	Firmicutes	Bacilli	Lactobacillales	Enterococcaceae
226185	Enterococcus faecalis V583	NP_816130	NH	NH	NH	NH	Bacteria	Firmicutes	Bacilli	Lactobacillales	Enterococcaceae
1155766	Enterococcus faecium Aus0004	NH	NH	NH	NH	NH	Bacteria	Firmicutes	Bacilli	Lactobacillales	Enterococcaceae
657310	Enterococcus sp. 7L76	NH	NH	NH	NH	NH	Bacteria	Firmicutes	Bacilli	Lactobacillales	Enterococcaceae
1648	Erysipelothrix rhusiopathiae	NH	NH	NH	NH	NH	Bacteria	Firmicutes	Erysipelotrichi	Erysipelotrichales	Erysipelotrichaceae
663278	Ethanoligenens harbinense YUAN-3	NH	NH	NH	NH	NH	Bacteria	Firmicutes	Clostridia	Clostridiales	Ruminococcaceae
717960	Eubacterium cylindroides T2-87	NH	NH	NH	NH	NH	Bacteria	Firmicutes	Erysipelotrichi	Erysipelotrichales	Erysipelotrichaceae
515620	Eubacterium eligens ATCC 27750	NH	NH	NH	NH	NH	Bacteria	Firmicutes	Clostridia	Clostridiales	Eubacteriaceae
903814	Eubacterium limosum KIST612	NH	NH	NH	NH	NH	Bacteria	Firmicutes	Clostridia	Clostridiales	Eubacteriaceae
515619	Eubacterium rectale ATCC 33656	NH	NH	NH	NH	NH	Bacteria	Firmicutes	Clostridia	Clostridiales	Eubacteriaceae
39491	Eubacterium rectale	NH	NH	NH	NH	NH	Bacteria	Firmicutes	Clostridia	Clostridiales	Eubacteriaceae
39491	Eubacterium rectale	NH	NH	NH	NH	NH	Bacteria	Firmicutes	Clostridia	Clostridiales	Eubacteriaceae
717961	Eubacterium siraeum V10Sc8a	NH	NH	NH	NH	NH	Bacteria	Firmicutes	Clostridia	Clostridiales	Eubacteriaceae
39492	Eubacterium siraeum	NH	NH	NH	NH	NH	Bacteria	Firmicutes	Clostridia	Clostridiales	Eubacteriaceae
262543	Exiguobacterium sibiricum 255-15	NH	NH	NH	NH	NH	Bacteria	Firmicutes	Bacilli	Bacillales	NA
360911	Exiguobacterium sp. AT1b	NH	NH	NH	NH	NH	Bacteria	Firmicutes	Bacilli	Bacillales	NA
718252	Faecalibacterium prausnitzii L2-6	NH	NH	NH	NH	NH	Bacteria	Firmicutes	Clostridia	Clostridiales	Ruminococcaceae
853	Faecalibacterium prausnitzii	NH	NH	NH	NH	NH	Bacteria	Firmicutes	Clostridia	Clostridiales	Ruminococcaceae
546269	Filifactor alocis ATCC 35896	NH	NH	NH	NH	NH	Bacteria	Firmicutes	Clostridia	Clostridiales	Peptostreptococcaceae
334413	Finegoldia magna ATCC 29328	NH	NH	NH	NH	NH	Bacteria	Firmicutes	Clostridia	Clostridiales	Clostridiales Family XI. Incertae Sedis
235909	Geobacillus kaustophilus HTA426	NH	NH	NH	NH	NH	Bacteria	Firmicutes	Bacilli	Bacillales	Bacillaceae
691437	Geobacillus sp. C56-T3	NH	NH	NH	NH	NH	Bacteria	Firmicutes	Bacilli	Bacillales	Bacillaceae
471223	Geobacillus sp. WCH70	NH	NH	NH	NH	NH	Bacteria	Firmicutes	Bacilli	Bacillales	Bacillaceae
581103	Geobacillus sp. Y4.1MC1	NH	NH	NH	NH	NH	Bacteria	Firmicutes	Bacilli	Bacillales	Bacillaceae
550542	Geobacillus sp. Y412MC52	NH	NH	NH	NH	NH	Bacteria	Firmicutes	Bacilli	Bacillales	Bacillaceae
544556	Geobacillus sp. Y412MC61	NH	NH	NH	NH	NH	Bacteria	Firmicutes	Bacilli	Bacillales	Bacillaceae
420246	Geobacillus thermodenitrificans NG80-2	NH	NH	NH	NH	NH	Bacteria	Firmicutes	Bacilli	Bacillales	Bacillaceae
634956	Geobacillus thermoglucosidasius C56-YS93	NH	NH	NH	NH	NH	Bacteria	Firmicutes	Bacilli	Bacillales	Bacillaceae
1111068	Geobacillus thermoleovorans CCB_US3_UF5	NH	NH	NH	NH	NH	Bacteria	Firmicutes	Bacilli	Bacillales	Bacillaceae
656519	Halanaerobium hydrogeniformans	NH	NH	NH	NH	NH	Bacteria	Firmicutes	Clostridia	Halanaerobiales	Halanaerobiaceae
572479	Halanaerobium praevalens DSM 2228	NH	NH	NH	NH	NH	Bacteria	Firmicutes	Clostridia	Halanaerobiales	Halanaerobiaceae
866895	Halobacillus halophilus DSM 2266	NH	NH	NH	NH	NH	Bacteria	Firmicutes	Bacilli	Bacillales	Bacillaceae
373903	Halothermothrix orenii H 168	NH	NH	NH	NH	NH	Bacteria	Firmicutes	Clostridia	Halanaerobiales	Halanaerobiaceae
498761	Heliobacterium modesticaldum Ice1	NH	NH	NH	NH	NH	Bacteria	Firmicutes	Clostridia	Clostridiales	Heliobacteriaceae
562970	Kyrpidia tusciae DSM 2912	NH	NH	NH	NH	NH	Bacteria	Firmicutes	Bacilli	Bacillales	Alicyclobacillaceae
891391	Lactobacillus acidophilus 30SC	NH	NH	NH	NH	NH	Bacteria	Firmicutes	Bacilli	Lactobacillales	Lactobacillaceae
272621	Lactobacillus acidophilus NCFM	NH	NH	NH	NH	NH	Bacteria	Firmicutes	Bacilli	Lactobacillales	Lactobacillaceae
695560	Lactobacillus amylovorus GRL 1112	NH	NH	NH	NH	NH	Bacteria	Firmicutes	Bacilli	Lactobacillales	Lactobacillaceae
695562	Lactobacillus amylovorus GRL1118	NH	NH	NH	NH	NH	Bacteria	Firmicutes	Bacilli	Lactobacillales	Lactobacillaceae
387344	Lactobacillus brevis ATCC 367	NH	NH	NH	NH	NH	Bacteria	Firmicutes	Bacilli	Lactobacillales	Lactobacillaceae
511437	Lactobacillus buchneri NRRL B-30929	NH	NH	NH	NH	NH	Bacteria	Firmicutes	Bacilli	Lactobacillales	Lactobacillaceae
321967	Lactobacillus casei ATCC 334	NH	NH	NH	NH	NH	Bacteria	Firmicutes	Bacilli	Lactobacillales	Lactobacillaceae
998820	Lactobacillus casei BD-II	NH	NH	NH	NH	NH	Bacteria	Firmicutes	Bacilli	Lactobacillales	Lactobacillaceae
543734	Lactobacillus casei BL23	NH	NH	NH	NH	NH	Bacteria	Firmicutes	Bacilli	Lactobacillales	Lactobacillaceae
999378	Lactobacillus casei LC2W	NH	NH	NH	NH	NH	Bacteria	Firmicutes	Bacilli	Lactobacillales	Lactobacillaceae
498216	Lactobacillus casei str. Zhang	NH	NH	NH	NH	NH	Bacteria	Firmicutes	Bacilli	Lactobacillales	Lactobacillaceae
748671	Lactobacillus crispatus ST1	NH	NH	NH	NH	NH	Bacteria	Firmicutes	Bacilli	Lactobacillales	Lactobacillaceae
353496	Lactobacillus delbrueckii subsp. bulgaricus 2038	NH	NH	NH	NH	NH	Bacteria	Firmicutes	Bacilli	Lactobacillales	Lactobacillaceae
390333	Lactobacillus delbrueckii subsp. bulgaricus ATCC 11842	NH	NH	NH	NH	NH	Bacteria	Firmicutes	Bacilli	Lactobacillales	Lactobacillaceae
321956	Lactobacillus delbrueckii subsp. bulgaricus ATCC BAA-365	NH	NH	NH	NH	NH	Bacteria	Firmicutes	Bacilli	Lactobacillales	Lactobacillaceae
767455	Lactobacillus delbrueckii subsp. bulgaricus ND02	NH	NH	NH	NH	NH	Bacteria	Firmicutes	Bacilli	Lactobacillales	Lactobacillaceae
712938	Lactobacillus fermentum CECT 5716	NH	NH	NH	NH	NH	Bacteria	Firmicutes	Bacilli	Lactobacillales	Lactobacillaceae
334390	Lactobacillus fermentum IFO 3956	NH	NH	NH	NH	NH	Bacteria	Firmicutes	Bacilli	Lactobacillales	Lactobacillaceae
324831	Lactobacillus gasseri ATCC 33323	NH	NH	NH	NH	NH	Bacteria	Firmicutes	Bacilli	Lactobacillales	Lactobacillaceae
405566	Lactobacillus helveticus DPC 4571	NH	NH	NH	NH	NH	Bacteria	Firmicutes	Bacilli	Lactobacillales	Lactobacillaceae
767462	Lactobacillus helveticus H10	NH	NH	NH	NH	NH	Bacteria	Firmicutes	Bacilli	Lactobacillales	Lactobacillaceae
909954	Lactobacillus johnsonii DPC 6026	NH	NH	NH	NH	NH	Bacteria	Firmicutes	Bacilli	Lactobacillales	Lactobacillaceae
633699	Lactobacillus johnsonii FI9785	NH	NH	NH	NH	NH	Bacteria	Firmicutes	Bacilli	Lactobacillales	Lactobacillaceae
257314	Lactobacillus johnsonii NCC 533	NH	NH	NH	NH	NH	Bacteria	Firmicutes	Bacilli	Lactobacillales	Lactobacillaceae
1033837	Lactobacillus kefiranofaciens ZW3	NH	NH	NH	NH	NH	Bacteria	Firmicutes	Bacilli	Lactobacillales	Lactobacillaceae
644042	Lactobacillus plantarum JDM1	NH	NH	NH	NH	NH	Bacteria	Firmicutes	Bacilli	Lactobacillales	Lactobacillaceae
220668	Lactobacillus plantarum WCFS1	NH	NH	NH	NH	NH	Bacteria	Firmicutes	Bacilli	Lactobacillales	Lactobacillaceae
889932	Lactobacillus plantarum subsp. plantarum ST-III	NH	NH	NH	NH	NH	Bacteria	Firmicutes	Bacilli	Lactobacillales	Lactobacillaceae
557436	Lactobacillus reuteri DSM 20016	NH	NH	NH	NH	NH	Bacteria	Firmicutes	Bacilli	Lactobacillales	Lactobacillaceae
557433	Lactobacillus reuteri JCM 1112	NH	NH	NH	NH	NH	Bacteria	Firmicutes	Bacilli	Lactobacillales	Lactobacillaceae
491077	Lactobacillus reuteri SD2112	NH	NH	NH	NH	NH	Bacteria	Firmicutes	Bacilli	Lactobacillales	Lactobacillaceae
1088720	Lactobacillus rhamnosus ATCC 8530	NH	NH	NH	NH	NH	Bacteria	Firmicutes	Bacilli	Lactobacillales	Lactobacillaceae
568703	Lactobacillus rhamnosus GG	NH	NH	NH	NH	NH	Bacteria	Firmicutes	Bacilli	Lactobacillales	Lactobacillaceae
568703	Lactobacillus rhamnosus GG	NH	NH	NH	NH	NH	Bacteria	Firmicutes	Bacilli	Lactobacillales	Lactobacillaceae
568704	Lactobacillus rhamnosus Lc 705	NH	NH	NH	NH	NH	Bacteria	Firmicutes	Bacilli	Lactobacillales	Lactobacillaceae
314315	Lactobacillus sakei subsp. sakei 23K	NH	NH	NH	NH	NH	Bacteria	Firmicutes	Bacilli	Lactobacillales	Lactobacillaceae
712961	Lactobacillus salivarius CECT 5713	NH	NH	NH	NH	NH	Bacteria	Firmicutes	Bacilli	Lactobacillales	Lactobacillaceae
362948	Lactobacillus salivarius UCC118	NH	NH	NH	NH	NH	Bacteria	Firmicutes	Bacilli	Lactobacillales	Lactobacillaceae
714313	Lactobacillus sanfranciscensis TMW 1.1304	NH	NH	NH	NH	NH	Bacteria	Firmicutes	Bacilli	Lactobacillales	Lactobacillaceae
420889	Lactococcus garvieae ATCC 49156	NH	NH	NH	NH	NH	Bacteria	Firmicutes	Bacilli	Lactobacillales	Streptococcaceae
420890	Lactococcus garvieae Lg2	NH	NH	NH	NH	NH	Bacteria	Firmicutes	Bacilli	Lactobacillales	Streptococcaceae
1104322	Lactococcus lactis subsp. cremoris A76	NH	NH	NH	NH	NH	Bacteria	Firmicutes	Bacilli	Lactobacillales	Streptococcaceae
416870	Lactococcus lactis subsp. cremoris MG1363	NH	NH	NH	NH	NH	Bacteria	Firmicutes	Bacilli	Lactobacillales	Streptococcaceae
746361	Lactococcus lactis subsp. cremoris NZ9000	NH	NH	NH	NH	NH	Bacteria	Firmicutes	Bacilli	Lactobacillales	Streptococcaceae
272622	Lactococcus lactis subsp. cremoris SK11	NH	NH	NH	NH	NH	Bacteria	Firmicutes	Bacilli	Lactobacillales	Streptococcaceae
929102	Lactococcus lactis subsp. lactis CV56	NH	NH	NH	NH	NH	Bacteria	Firmicutes	Bacilli	Lactobacillales	Streptococcaceae
272623	Lactococcus lactis subsp. lactis Il1403	NH	NH	NH	NH	NH	Bacteria	Firmicutes	Bacilli	Lactobacillales	Streptococcaceae
684738	Lactococcus lactis subsp. lactis KF147	NH	NH	NH	NH	NH	Bacteria	Firmicutes	Bacilli	Lactobacillales	Streptococcaceae
349519	Leuconostoc citreum KM20	NH	NH	NH	NH	NH	Bacteria	Firmicutes	Bacilli	Lactobacillales	Leuconostocaceae
762550	Leuconostoc gasicomitatum LMG 18811	NH	NH	NH	NH	NH	Bacteria	Firmicutes	Bacilli	Lactobacillales	Leuconostocaceae
762051	Leuconostoc kimchii IMSNU 11154	NH	NH	NH	NH	NH	Bacteria	Firmicutes	Bacilli	Lactobacillales	Leuconostocaceae
203120	Leuconostoc mesenteroides subsp. mesenteroides ATCC 8293	NH	NH	NH	NH	NH	Bacteria	Firmicutes	Bacilli	Lactobacillales	Leuconostocaceae
1107880	Leuconostoc mesenteroides subsp. mesenteroides J18	NH	NH	NH	NH	NH	Bacteria	Firmicutes	Bacilli	Lactobacillales	Leuconostocaceae
979982	Leuconostoc sp. C2	NH	NH	NH	NH	NH	Bacteria	Firmicutes	Bacilli	Lactobacillales	Leuconostocaceae
272626	Listeria innocua Clip11262	NH	NH	NH	NH	NH	Bacteria	Firmicutes	Bacilli	Bacillales	Listeriaceae
1638	Listeria ivanovii	NH	NH	NH	NH	NH	Bacteria	Firmicutes	Bacilli	Bacillales	Listeriaceae
1126011	Listeria monocytogenes 07PF0776	NH	NH	NH	NH	NH	Bacteria	Firmicutes	Bacilli	Bacillales	Listeriaceae
637381	Listeria monocytogenes 08-5923	NH	NH	NH	NH	NH	Bacteria	Firmicutes	Bacilli	Bacillales	Listeriaceae
393133	Listeria monocytogenes 10403S	NH	NH	NH	NH	NH	Bacteria	Firmicutes	Bacilli	Bacillales	Listeriaceae
169963	Listeria monocytogenes EGD-e	NH	NH	NH	NH	NH	Bacteria	Firmicutes	Bacilli	Bacillales	Listeriaceae
393126	Listeria monocytogenes FSL R2-561	NH	NH	NH	NH	NH	Bacteria	Firmicutes	Bacilli	Bacillales	Listeriaceae
393127	Listeria monocytogenes Finland 1998	NH	NH	NH	NH	NH	Bacteria	Firmicutes	Bacilli	Bacillales	Listeriaceae
552536	Listeria monocytogenes HCC23	NH	NH	NH	NH	NH	Bacteria	Firmicutes	Bacilli	Bacillales	Listeriaceae
393130	Listeria monocytogenes J0161	NH	NH	NH	NH	NH	Bacteria	Firmicutes	Bacilli	Bacillales	Listeriaceae
1030009	Listeria monocytogenes M7	NH	NH	NH	NH	NH	Bacteria	Firmicutes	Bacilli	Bacillales	Listeriaceae
565047	Listeria monocytogenes serotype 4a str. L99	NH	NH	NH	NH	NH	Bacteria	Firmicutes	Bacilli	Bacillales	Listeriaceae
568819	Listeria monocytogenes serotype 4b str. CLIP 80459	NH	NH	NH	NH	NH	Bacteria	Firmicutes	Bacilli	Bacillales	Listeriaceae
265669	Listeria monocytogenes serotype 4b str. F2365	NH	NH	NH	NH	NH	Bacteria	Firmicutes	Bacilli	Bacillales	Listeriaceae
1639	Listeria monocytogenes	NH	NH	NH	NH	NH	Bacteria	Firmicutes	Bacilli	Bacillales	Listeriaceae
683837	Listeria seeligeri serovar 1/2b str. SLCC3954	NH	NH	NH	NH	NH	Bacteria	Firmicutes	Bacilli	Bacillales	Listeriaceae
386043	Listeria welshimeri serovar 6b str. SLCC5334	NH	NH	NH	NH	NH	Bacteria	Firmicutes	Bacilli	Bacillales	Listeriaceae
444177	Lysinibacillus sphaericus C3-41	YP_001698527	NH	NH	NH	NH	Bacteria	Firmicutes	Bacilli	Bacillales	Bacillaceae
458233	Macrococcus caseolyticus JCSC5402	NH	NH	NH	NH	NH	Bacteria	Firmicutes	Bacilli	Bacillales	Staphylococcaceae
697281	Mahella australiensis 50-1 BON	NH	NH	NH	NH	NH	Bacteria	Firmicutes	Clostridia	Thermoanaerobacterales	Thermoanaerobacterales Family IV. Incertae Sedis
158847	Megamonas hypermegale	NH	NH	NH	NH	NH	Bacteria	Firmicutes	Negativicutes	Selenomonadales	Veillonellaceae
907	Megasphaera elsdenii	NH	NH	NH	NH	NH	Bacteria	Firmicutes	Negativicutes	Selenomonadales	Veillonellaceae
940190	Melissococcus plutonius ATCC 35311	NH	NH	NH	NH	NH	Bacteria	Firmicutes	Bacilli	Lactobacillales	Enterococcaceae
33970	Melissococcus plutonius	NH	NH	NH	NH	NH	Bacteria	Firmicutes	Bacilli	Lactobacillales	Enterococcaceae
265311	Mesoplasma florum L1	NH	NH	NH	NH	NH	Bacteria	Firmicutes	Mollicutes	Entomoplasmatales	Entomoplasmataceae
264732	Moorella thermoacetica ATCC 39073	NH	NH	NH	NH	NH	Bacteria	Firmicutes	Clostridia	Thermoanaerobacterales	Thermoanaerobacteraceae
347258	Mycoplasma agalactiae 5632	NH	NH	NH	NH	NH	Bacteria	Firmicutes	Mollicutes	Mycoplasmatales	Mycoplasmataceae
347257	Mycoplasma agalactiae PG2	NH	NH	NH	NH	NH	Bacteria	Firmicutes	Mollicutes	Mycoplasmatales	Mycoplasmataceae
243272	Mycoplasma arthritidis 158L3-1	NH	NH	NH	NH	NH	Bacteria	Firmicutes	Mollicutes	Mycoplasmatales	Mycoplasmataceae
956483	Mycoplasma bovis Hubei-1	NH	NH	NH	NH	NH	Bacteria	Firmicutes	Mollicutes	Mycoplasmatales	Mycoplasmataceae
289397	Mycoplasma bovis PG45	NH	NH	NH	NH	NH	Bacteria	Firmicutes	Mollicutes	Mycoplasmatales	Mycoplasmataceae
340047	Mycoplasma capricolum subsp. capricolum ATCC 27343	NH	NH	NH	NH	NH	Bacteria	Firmicutes	Mollicutes	Mycoplasmatales	Mycoplasmataceae
572263	Mycoplasma conjunctivae HRC/581	NH	NH	NH	NH	NH	Bacteria	Firmicutes	Mollicutes	Mycoplasmatales	Mycoplasmataceae
512564	Mycoplasma crocodyli MP145	NH	NH	NH	NH	NH	Bacteria	Firmicutes	Mollicutes	Mycoplasmatales	Mycoplasmataceae
637387	Mycoplasma fermentans JER	NH	NH	NH	NH	NH	Bacteria	Firmicutes	Mollicutes	Mycoplasmatales	Mycoplasmataceae
943945	Mycoplasma fermentans M64	NH	NH	NH	NH	NH	Bacteria	Firmicutes	Mollicutes	Mycoplasmatales	Mycoplasmataceae
496833	Mycoplasma fermentans PG18	NH	NH	NH	NH	NH	Bacteria	Firmicutes	Mollicutes	Mycoplasmatales	Mycoplasmataceae
708616	Mycoplasma gallisepticum str. F	NH	NH	NH	NH	NH	Bacteria	Firmicutes	Mollicutes	Mycoplasmatales	Mycoplasmataceae
710128	Mycoplasma gallisepticum str. R(high)	NH	NH	NH	NH	NH	Bacteria	Firmicutes	Mollicutes	Mycoplasmatales	Mycoplasmataceae
710127	Mycoplasma gallisepticum str. R(low)	NH	NH	NH	NH	NH	Bacteria	Firmicutes	Mollicutes	Mycoplasmatales	Mycoplasmataceae
243273	Mycoplasma genitalium G37	NH	NH	NH	NH	NH	Bacteria	Firmicutes	Mollicutes	Mycoplasmatales	Mycoplasmataceae
1111676	Mycoplasma haemocanis str. Illinois	NH	NH	NH	NH	NH	Bacteria	Firmicutes	Mollicutes	Mycoplasmatales	Mycoplasmataceae
859194	Mycoplasma haemofelis Ohio2	NH	NH	NH	NH	NH	Bacteria	Firmicutes	Mollicutes	Mycoplasmatales	Mycoplasmataceae
941640	Mycoplasma haemofelis str. Langford 1	NH	NH	NH	NH	NH	Bacteria	Firmicutes	Mollicutes	Mycoplasmatales	Mycoplasmataceae
347256	Mycoplasma hominis ATCC 23114	NH	NH	NH	NH	NH	Bacteria	Firmicutes	Mollicutes	Mycoplasmatales	Mycoplasmataceae
907287	Mycoplasma hyopneumoniae 168	NH	NH	NH	NH	NH	Bacteria	Firmicutes	Mollicutes	Mycoplasmatales	Mycoplasmataceae
295358	Mycoplasma hyopneumoniae 232	NH	NH	NH	NH	NH	Bacteria	Firmicutes	Mollicutes	Mycoplasmatales	Mycoplasmataceae
262722	Mycoplasma hyopneumoniae 7448	NH	NH	NH	NH	NH	Bacteria	Firmicutes	Mollicutes	Mycoplasmatales	Mycoplasmataceae
262719	Mycoplasma hyopneumoniae J	NH	NH	NH	NH	NH	Bacteria	Firmicutes	Mollicutes	Mycoplasmatales	Mycoplasmataceae
1129369	Mycoplasma hyorhinis GDL-1	NH	NH	NH	NH	NH	Bacteria	Firmicutes	Mollicutes	Mycoplasmatales	Mycoplasmataceae
872331	Mycoplasma hyorhinis HUB-1	NH	NH	NH	NH	NH	Bacteria	Firmicutes	Mollicutes	Mycoplasmatales	Mycoplasmataceae
936139	Mycoplasma hyorhinis MCLD	NH	NH	NH	NH	NH	Bacteria	Firmicutes	Mollicutes	Mycoplasmatales	Mycoplasmataceae
866629	Mycoplasma leachii 99/014/6	NH	NH	NH	NH	NH	Bacteria	Firmicutes	Mollicutes	Mycoplasmatales	Mycoplasmataceae
880447	Mycoplasma leachii PG50	NH	NH	NH	NH	NH	Bacteria	Firmicutes	Mollicutes	Mycoplasmatales	Mycoplasmataceae
267748	Mycoplasma mobile 163K	NH	NH	NH	NH	NH	Bacteria	Firmicutes	Mollicutes	Mycoplasmatales	Mycoplasmataceae
862259	Mycoplasma mycoides subsp. capri LC str. 95010	NH	NH	NH	NH	NH	Bacteria	Firmicutes	Mollicutes	Mycoplasmatales	Mycoplasmataceae
436113	Mycoplasma mycoides subsp. capri str. GM12	NH	NH	NH	NH	NH	Bacteria	Firmicutes	Mollicutes	Mycoplasmatales	Mycoplasmataceae
436113	Mycoplasma mycoides subsp. capri str. GM12	NH	NH	NH	NH	NH	Bacteria	Firmicutes	Mollicutes	Mycoplasmatales	Mycoplasmataceae
865867	Mycoplasma mycoides subsp. mycoides SC str. Gladysdale	NH	NH	NH	NH	NH	Bacteria	Firmicutes	Mollicutes	Mycoplasmatales	Mycoplasmataceae
272632	Mycoplasma mycoides subsp. mycoides SC str. PG1	NH	NH	NH	NH	NH	Bacteria	Firmicutes	Mollicutes	Mycoplasmatales	Mycoplasmataceae
272633	Mycoplasma penetrans HF-2	NH	NH	NH	NH	NH	Bacteria	Firmicutes	Mollicutes	Mycoplasmatales	Mycoplasmataceae
1112856	Mycoplasma pneumoniae 309	NH	NH	NH	NH	NH	Bacteria	Firmicutes	Mollicutes	Mycoplasmatales	Mycoplasmataceae
722438	Mycoplasma pneumoniae FH	NH	NH	NH	NH	NH	Bacteria	Firmicutes	Mollicutes	Mycoplasmatales	Mycoplasmataceae
272634	Mycoplasma pneumoniae M129	NH	NH	NH	NH	NH	Bacteria	Firmicutes	Mollicutes	Mycoplasmatales	Mycoplasmataceae
272635	Mycoplasma pulmonis UAB CTIP	NH	NH	NH	NH	NH	Bacteria	Firmicutes	Mollicutes	Mycoplasmatales	Mycoplasmataceae
743965	Mycoplasma putrefaciens KS1	NH	NH	NH	NH	NH	Bacteria	Firmicutes	Mollicutes	Mycoplasmatales	Mycoplasmataceae
708248	Mycoplasma suis KI3806	NH	NH	NH	NH	NH	Bacteria	Firmicutes	Mollicutes	Mycoplasmatales	Mycoplasmataceae
768700	Mycoplasma suis str. Illinois	NH	NH	NH	NH	NH	Bacteria	Firmicutes	Mollicutes	Mycoplasmatales	Mycoplasmataceae
262723	Mycoplasma synoviae 53	NH	NH	NH	NH	NH	Bacteria	Firmicutes	Mollicutes	Mycoplasmatales	Mycoplasmataceae
457570	Natranaerobius thermophilus JW/NM-WN-LF	NH	NH	NH	NH	NH	Bacteria	Firmicutes	Clostridia	Natranaerobiales	Natranaerobiaceae
221109	Oceanobacillus iheyensis HTE831	NH	NH	NH	NH	NH	Bacteria	Firmicutes	Bacilli	Bacillales	Bacillaceae
203123	Oenococcus oeni PSU-1	NH	NH	NH	NH	NH	Bacteria	Firmicutes	Bacilli	Lactobacillales	Leuconostocaceae
262768	Onion yellows phytoplasma OY-M	NH	NH	NH	NH	NH	Bacteria	Firmicutes	Mollicutes	Acholeplasmatales	Acholeplasmataceae
351091	Oscillibacter valericigenes	NH	NH	NH	NH	NH	Bacteria	Firmicutes	Clostridia	Clostridiales	Oscillospiraceae
1116391	Paenibacillus mucilaginosus 3016	NH	NH	NH	NH	NH	Bacteria	Firmicutes	Bacilli	Bacillales	Paenibacillaceae
997761	Paenibacillus mucilaginosus K02	NH	NH	NH	NH	NH	Bacteria	Firmicutes	Bacilli	Bacillales	Paenibacillaceae
1036673	Paenibacillus mucilaginosus KNP414	NH	NH	NH	NH	NH	Bacteria	Firmicutes	Bacilli	Bacillales	Paenibacillaceae
349520	Paenibacillus polymyxa E681	NH	NH	NH	NH	NH	Bacteria	Firmicutes	Bacilli	Bacillales	Paenibacillaceae
886882	Paenibacillus polymyxa SC2	NH	NH	NH	NH	NH	Bacteria	Firmicutes	Bacilli	Bacillales	Paenibacillaceae
1406	Paenibacillus polymyxa	NH	NH	NH	NH	NH	Bacteria	Firmicutes	Bacilli	Bacillales	Paenibacillaceae
324057	Paenibacillus sp. JDR-2	YP_003009328	NH	NH	NH	NH	Bacteria	Firmicutes	Bacilli	Bacillales	Paenibacillaceae
481743	Paenibacillus sp. Y412MC10	NH	NH	NH	NH	NH	Bacteria	Firmicutes	Bacilli	Bacillales	Paenibacillaceae
985665	Paenibacillus terrae HPL-003	NH	NH	NH	NH	NH	Bacteria	Firmicutes	Bacilli	Bacillales	Paenibacillaceae
701521	Pediococcus claussenii ATCC BAA-344	NH	NH	NH	NH	NH	Bacteria	Firmicutes	Bacilli	Lactobacillales	Lactobacillaceae
278197	Pediococcus pentosaceus ATCC 25745	NH	NH	NH	NH	NH	Bacteria	Firmicutes	Bacilli	Lactobacillales	Lactobacillaceae
370438	Pelotomaculum thermopropionicum SI	NH	NH	NH	NH	NH	Bacteria	Firmicutes	Clostridia	Clostridiales	Peptococcaceae
585394	Roseburia hominis A2-183	NH	NH	NH	NH	NH	Bacteria	Firmicutes	Clostridia	Clostridiales	Lachnospiraceae
718255	Roseburia intestinalis XB6B4	NH	NH	NH	NH	NH	Bacteria	Firmicutes	Clostridia	Clostridiales	Lachnospiraceae
166486	Roseburia intestinalis	NH	NH	NH	NH	NH	Bacteria	Firmicutes	Clostridia	Clostridiales	Lachnospiraceae
697329	Ruminococcus albus 7	NH	NH	NH	NH	NH	Bacteria	Firmicutes	Clostridia	Clostridiales	Ruminococcaceae
40518	Ruminococcus bromii	NH	NH	NH	NH	NH	Bacteria	Firmicutes	Clostridia	Clostridiales	Ruminococcaceae
213810	Ruminococcus champanellensis 18P13	NH	NH	NH	NH	NH	Bacteria	Firmicutes	Clostridia	Clostridiales	Ruminococcaceae
41978	Ruminococcus sp.	NH	NH	NH	NH	NH	Bacteria	Firmicutes	Clostridia	Clostridiales	Ruminococcaceae
927704	Selenomonas ruminantium subsp. lactilytica TAM6421	NH	NH	NH	NH	NH	Bacteria	Firmicutes	Negativicutes	Selenomonadales	Veillonellaceae
546271	Selenomonas sputigena ATCC 35185	NH	NH	NH	NH	NH	Bacteria	Firmicutes	Negativicutes	Selenomonadales	Veillonellaceae
703339	Staphylococcus aureus 04-02981	NH	NH	NH	NH	NH	Bacteria	Firmicutes	Bacilli	Bacillales	Staphylococcaceae
273036	Staphylococcus aureus RF122	NH	NH	NH	NH	NH	Bacteria	Firmicutes	Bacilli	Bacillales	Staphylococcaceae
1123523	Staphylococcus aureus subsp. aureus 11819-97	NH	NH	NH	NH	NH	Bacteria	Firmicutes	Bacilli	Bacillales	Staphylococcaceae
93062	Staphylococcus aureus subsp. aureus COL	NH	NH	NH	NH	NH	Bacteria	Firmicutes	Bacilli	Bacillales	Staphylococcaceae
889933	Staphylococcus aureus subsp. aureus ECT-R 2	NH	NH	NH	NH	NH	Bacteria	Firmicutes	Bacilli	Bacillales	Staphylococcaceae
685039	Staphylococcus aureus subsp. aureus ED133	NH	NH	NH	NH	NH	Bacteria	Firmicutes	Bacilli	Bacillales	Staphylococcaceae
681288	Staphylococcus aureus subsp. aureus ED98	NH	NH	NH	NH	NH	Bacteria	Firmicutes	Bacilli	Bacillales	Staphylococcaceae
359787	Staphylococcus aureus subsp. aureus JH1	NH	NH	NH	NH	NH	Bacteria	Firmicutes	Bacilli	Bacillales	Staphylococcaceae
359786	Staphylococcus aureus subsp. aureus JH9	NH	NH	NH	NH	NH	Bacteria	Firmicutes	Bacilli	Bacillales	Staphylococcaceae
869816	Staphylococcus aureus subsp. aureus JKD6159	NH	NH	NH	NH	NH	Bacteria	Firmicutes	Bacilli	Bacillales	Staphylococcaceae
985006	Staphylococcus aureus subsp. aureus LGA251	NH	NH	NH	NH	NH	Bacteria	Firmicutes	Bacilli	Bacillales	Staphylococcaceae
1118959	Staphylococcus aureus subsp. aureus M013	NH	NH	NH	NH	NH	Bacteria	Firmicutes	Bacilli	Bacillales	Staphylococcaceae
282458	Staphylococcus aureus subsp. aureus MRSA252	NH	NH	NH	NH	NH	Bacteria	Firmicutes	Bacilli	Bacillales	Staphylococcaceae
985002	Staphylococcus aureus subsp. aureus MSHR1132	NH	NH	NH	NH	NH	Bacteria	Firmicutes	Bacilli	Bacillales	Staphylococcaceae
282459	Staphylococcus aureus subsp. aureus MSSA476	NH	NH	NH	NH	NH	Bacteria	Firmicutes	Bacilli	Bacillales	Staphylococcaceae
196620	Staphylococcus aureus subsp. aureus MW2	NH	NH	NH	NH	NH	Bacteria	Firmicutes	Bacilli	Bacillales	Staphylococcaceae
418127	Staphylococcus aureus subsp. aureus Mu3	NH	NH	NH	NH	NH	Bacteria	Firmicutes	Bacilli	Bacillales	Staphylococcaceae
158878	Staphylococcus aureus subsp. aureus Mu50	NH	NH	NH	NH	NH	Bacteria	Firmicutes	Bacilli	Bacillales	Staphylococcaceae
158879	Staphylococcus aureus subsp. aureus N315	NH	NH	NH	NH	NH	Bacteria	Firmicutes	Bacilli	Bacillales	Staphylococcaceae
93061	Staphylococcus aureus subsp. aureus NCTC 8325	NH	NH	NH	NH	NH	Bacteria	Firmicutes	Bacilli	Bacillales	Staphylococcaceae
523796	Staphylococcus aureus subsp. aureus ST398	NH	NH	NH	NH	NH	Bacteria	Firmicutes	Bacilli	Bacillales	Staphylococcaceae
523796	Staphylococcus aureus subsp. aureus ST398	NH	NH	NH	NH	NH	Bacteria	Firmicutes	Bacilli	Bacillales	Staphylococcaceae
1006543	Staphylococcus aureus subsp. aureus T0131	NH	NH	NH	NH	NH	Bacteria	Firmicutes	Bacilli	Bacillales	Staphylococcaceae
548473	Staphylococcus aureus subsp. aureus TCH60	NH	NH	NH	NH	NH	Bacteria	Firmicutes	Bacilli	Bacillales	Staphylococcaceae
663951	Staphylococcus aureus subsp. aureus TW20	NH	NH	NH	NH	NH	Bacteria	Firmicutes	Bacilli	Bacillales	Staphylococcaceae
451515	Staphylococcus aureus subsp. aureus USA300_FPR3757	NH	NH	NH	NH	NH	Bacteria	Firmicutes	Bacilli	Bacillales	Staphylococcaceae
451516	Staphylococcus aureus subsp. aureus USA300_TCH1516	NH	NH	NH	NH	NH	Bacteria	Firmicutes	Bacilli	Bacillales	Staphylococcaceae
1028799	Staphylococcus aureus subsp. aureus VC40	NH	NH	NH	NH	NH	Bacteria	Firmicutes	Bacilli	Bacillales	Staphylococcaceae
546342	Staphylococcus aureus subsp. aureus str. JKD6008	NH	NH	NH	NH	NH	Bacteria	Firmicutes	Bacilli	Bacillales	Staphylococcaceae
426430	Staphylococcus aureus subsp. aureus str. Newman	NH	NH	NH	NH	NH	Bacteria	Firmicutes	Bacilli	Bacillales	Staphylococcaceae
396513	Staphylococcus carnosus subsp. carnosus TM300	NH	NH	NH	NH	NH	Bacteria	Firmicutes	Bacilli	Bacillales	Staphylococcaceae
176280	Staphylococcus epidermidis ATCC 12228	NH	NH	NH	NH	NH	Bacteria	Firmicutes	Bacilli	Bacillales	Staphylococcaceae
176279	Staphylococcus epidermidis RP62A	NH	NH	NH	NH	NH	Bacteria	Firmicutes	Bacilli	Bacillales	Staphylococcaceae
279808	Staphylococcus haemolyticus JCSC1435	NH	NH	NH	NH	NH	Bacteria	Firmicutes	Bacilli	Bacillales	Staphylococcaceae
698737	Staphylococcus lugdunensis HKU09-01	NH	NH	NH	NH	NH	Bacteria	Firmicutes	Bacilli	Bacillales	Staphylococcaceae
1034809	Staphylococcus lugdunensis N920143	NH	NH	NH	NH	NH	Bacteria	Firmicutes	Bacilli	Bacillales	Staphylococcaceae
984892	Staphylococcus pseudintermedius ED99	NH	NH	NH	NH	NH	Bacteria	Firmicutes	Bacilli	Bacillales	Staphylococcaceae
937773	Staphylococcus pseudintermedius HKU10-03	NH	NH	NH	NH	NH	Bacteria	Firmicutes	Bacilli	Bacillales	Staphylococcaceae
342451	Staphylococcus saprophyticus subsp. saprophyticus ATCC 15305	NH	NH	NH	NH	NH	Bacteria	Firmicutes	Bacilli	Bacillales	Staphylococcaceae
208435	Streptococcus agalactiae 2603V/R	NH	NH	NH	NH	NH	Bacteria	Firmicutes	Bacilli	Lactobacillales	Streptococcaceae
205921	Streptococcus agalactiae A909	NH	NH	NH	NH	NH	Bacteria	Firmicutes	Bacilli	Lactobacillales	Streptococcaceae
211110	Streptococcus agalactiae NEM316	NH	NH	NH	NH	NH	Bacteria	Firmicutes	Bacilli	Lactobacillales	Streptococcaceae
663954	Streptococcus dysgalactiae subsp. equisimilis ATCC 12394	NH	NH	NH	NH	NH	Bacteria	Firmicutes	Bacilli	Lactobacillales	Streptococcaceae
486410	Streptococcus dysgalactiae subsp. equisimilis GGS_124	NH	NH	NH	NH	NH	Bacteria	Firmicutes	Bacilli	Lactobacillales	Streptococcaceae
553482	Streptococcus equi subsp. equi 4047	NH	NH	NH	NH	NH	Bacteria	Firmicutes	Bacilli	Lactobacillales	Streptococcaceae
1051072	Streptococcus equi subsp. zooepidemicus ATCC 35246	NH	NH	NH	NH	NH	Bacteria	Firmicutes	Bacilli	Lactobacillales	Streptococcaceae
552526	Streptococcus equi subsp. zooepidemicus MGCS10565	NH	NH	NH	NH	NH	Bacteria	Firmicutes	Bacilli	Lactobacillales	Streptococcaceae
40041	Streptococcus equi subsp. zooepidemicus	NH	NH	NH	NH	NH	Bacteria	Firmicutes	Bacilli	Lactobacillales	Streptococcaceae
637909	Streptococcus gallolyticus UCN34	NH	NH	NH	NH	NH	Bacteria	Firmicutes	Bacilli	Lactobacillales	Streptococcaceae
981539	Streptococcus gallolyticus subsp. gallolyticus ATCC 43143	NH	NH	NH	NH	NH	Bacteria	Firmicutes	Bacilli	Lactobacillales	Streptococcaceae
990317	Streptococcus gallolyticus subsp. gallolyticus ATCC BAA-2069	NH	NH	NH	NH	NH	Bacteria	Firmicutes	Bacilli	Lactobacillales	Streptococcaceae
467705	Streptococcus gordonii str. Challis substr. CH1	NH	NH	NH	NH	NH	Bacteria	Firmicutes	Bacilli	Lactobacillales	Streptococcaceae
1069533	Streptococcus infantarius subsp. infantarius CJ18	NH	NH	NH	NH	NH	Bacteria	Firmicutes	Bacilli	Lactobacillales	Streptococcaceae
59310	Streptococcus macedonicus	NH	NH	NH	NH	NH	Bacteria	Firmicutes	Bacilli	Lactobacillales	Streptococcaceae
365659	Streptococcus mitis B6	NH	NH	NH	NH	NH	Bacteria	Firmicutes	Bacilli	Lactobacillales	Streptococcaceae
511691	Streptococcus mutans NN2025	NH	NH	NH	NH	NH	Bacteria	Firmicutes	Bacilli	Lactobacillales	Streptococcaceae
210007	Streptococcus mutans UA159	NH	NH	NH	NH	NH	Bacteria	Firmicutes	Bacilli	Lactobacillales	Streptococcaceae
927666	Streptococcus oralis Uo5	NH	NH	NH	NH	NH	Bacteria	Firmicutes	Bacilli	Lactobacillales	Streptococcaceae
760570	Streptococcus parasanguinis ATCC 15912	NH	NH	NH	NH	NH	Bacteria	Firmicutes	Bacilli	Lactobacillales	Streptococcaceae
936154	Streptococcus parauberis KCTC 11537	NH	NH	NH	NH	NH	Bacteria	Firmicutes	Bacilli	Lactobacillales	Streptococcaceae
981540	Streptococcus pasteurianus ATCC 43144	NH	NH	NH	NH	NH	Bacteria	Firmicutes	Bacilli	Lactobacillales	Streptococcaceae
189423	Streptococcus pneumoniae 670-6B	NH	NH	NH	NH	NH	Bacteria	Firmicutes	Bacilli	Lactobacillales	Streptococcaceae
488221	Streptococcus pneumoniae 70585	NH	NH	NH	NH	NH	Bacteria	Firmicutes	Bacilli	Lactobacillales	Streptococcaceae
574093	Streptococcus pneumoniae AP200	NH	NH	NH	NH	NH	Bacteria	Firmicutes	Bacilli	Lactobacillales	Streptococcaceae
561276	Streptococcus pneumoniae ATCC 700669	NH	NH	NH	NH	NH	Bacteria	Firmicutes	Bacilli	Lactobacillales	Streptococcaceae
516950	Streptococcus pneumoniae CGSP14	NH	NH	NH	NH	NH	Bacteria	Firmicutes	Bacilli	Lactobacillales	Streptococcaceae
373153	Streptococcus pneumoniae D39	NH	NH	NH	NH	NH	Bacteria	Firmicutes	Bacilli	Lactobacillales	Streptococcaceae
512566	Streptococcus pneumoniae G54	NH	NH	NH	NH	NH	Bacteria	Firmicutes	Bacilli	Lactobacillales	Streptococcaceae
487214	Streptococcus pneumoniae Hungary19A-6	NH	NH	NH	NH	NH	Bacteria	Firmicutes	Bacilli	Lactobacillales	Streptococcaceae
869269	Streptococcus pneumoniae INV104	NH	NH	NH	NH	NH	Bacteria	Firmicutes	Bacilli	Lactobacillales	Streptococcaceae
869216	Streptococcus pneumoniae INV200	NH	NH	NH	NH	NH	Bacteria	Firmicutes	Bacilli	Lactobacillales	Streptococcaceae
488222	Streptococcus pneumoniae JJA	NH	NH	NH	NH	NH	Bacteria	Firmicutes	Bacilli	Lactobacillales	Streptococcaceae
869215	Streptococcus pneumoniae OXC141	NH	NH	NH	NH	NH	Bacteria	Firmicutes	Bacilli	Lactobacillales	Streptococcaceae
488223	Streptococcus pneumoniae P1031	NH	NH	NH	NH	NH	Bacteria	Firmicutes	Bacilli	Lactobacillales	Streptococcaceae
171101	Streptococcus pneumoniae R6	NH	NH	NH	NH	NH	Bacteria	Firmicutes	Bacilli	Lactobacillales	Streptococcaceae
869311	Streptococcus pneumoniae SPN032672	NH	NH	NH	NH	NH	Bacteria	Firmicutes	Bacilli	Lactobacillales	Streptococcaceae
869312	Streptococcus pneumoniae SPN033038	NH	NH	NH	NH	NH	Bacteria	Firmicutes	Bacilli	Lactobacillales	Streptococcaceae
869303	Streptococcus pneumoniae SPN034156	NH	NH	NH	NH	NH	Bacteria	Firmicutes	Bacilli	Lactobacillales	Streptococcaceae
869304	Streptococcus pneumoniae SPN034183	NH	NH	NH	NH	NH	Bacteria	Firmicutes	Bacilli	Lactobacillales	Streptococcaceae
869306	Streptococcus pneumoniae SPN994038	NH	NH	NH	NH	NH	Bacteria	Firmicutes	Bacilli	Lactobacillales	Streptococcaceae
869307	Streptococcus pneumoniae SPN994039	NH	NH	NH	NH	NH	Bacteria	Firmicutes	Bacilli	Lactobacillales	Streptococcaceae
1130804	Streptococcus pneumoniae ST556	NH	NH	NH	NH	NH	Bacteria	Firmicutes	Bacilli	Lactobacillales	Streptococcaceae
525381	Streptococcus pneumoniae TCH8431/19A	NH	NH	NH	NH	NH	Bacteria	Firmicutes	Bacilli	Lactobacillales	Streptococcaceae
170187	Streptococcus pneumoniae TIGR4	NH	NH	NH	NH	NH	Bacteria	Firmicutes	Bacilli	Lactobacillales	Streptococcaceae
487213	Streptococcus pneumoniae Taiwan19F-14	NH	NH	NH	NH	NH	Bacteria	Firmicutes	Bacilli	Lactobacillales	Streptococcaceae
1054460	Streptococcus pseudopneumoniae IS7493	NH	NH	NH	NH	NH	Bacteria	Firmicutes	Bacilli	Lactobacillales	Streptococcaceae
487215	Streptococcus pyogenes Alab49	NH	NH	NH	NH	NH	Bacteria	Firmicutes	Bacilli	Lactobacillales	Streptococcaceae
160490	Streptococcus pyogenes M1 GAS	NH	NH	NH	NH	NH	Bacteria	Firmicutes	Bacilli	Lactobacillales	Streptococcaceae
370552	Streptococcus pyogenes MGAS10270	NH	NH	NH	NH	NH	Bacteria	Firmicutes	Bacilli	Lactobacillales	Streptococcaceae
286636	Streptococcus pyogenes MGAS10394	NH	NH	NH	NH	NH	Bacteria	Firmicutes	Bacilli	Lactobacillales	Streptococcaceae
370554	Streptococcus pyogenes MGAS10750	NH	NH	NH	NH	NH	Bacteria	Firmicutes	Bacilli	Lactobacillales	Streptococcaceae
798300	Streptococcus pyogenes MGAS15252	NH	NH	NH	NH	NH	Bacteria	Firmicutes	Bacilli	Lactobacillales	Streptococcaceae
370553	Streptococcus pyogenes MGAS2096	NH	NH	NH	NH	NH	Bacteria	Firmicutes	Bacilli	Lactobacillales	Streptococcaceae
198466	Streptococcus pyogenes MGAS315	NH	NH	NH	NH	NH	Bacteria	Firmicutes	Bacilli	Lactobacillales	Streptococcaceae
293653	Streptococcus pyogenes MGAS5005	NH	NH	NH	NH	NH	Bacteria	Firmicutes	Bacilli	Lactobacillales	Streptococcaceae
319701	Streptococcus pyogenes MGAS6180	NH	NH	NH	NH	NH	Bacteria	Firmicutes	Bacilli	Lactobacillales	Streptococcaceae
186103	Streptococcus pyogenes MGAS8232	NH	NH	NH	NH	NH	Bacteria	Firmicutes	Bacilli	Lactobacillales	Streptococcaceae
370551	Streptococcus pyogenes MGAS9429	NH	NH	NH	NH	NH	Bacteria	Firmicutes	Bacilli	Lactobacillales	Streptococcaceae
471876	Streptococcus pyogenes NZ131	NH	NH	NH	NH	NH	Bacteria	Firmicutes	Bacilli	Lactobacillales	Streptococcaceae
193567	Streptococcus pyogenes SSI-1	NH	NH	NH	NH	NH	Bacteria	Firmicutes	Bacilli	Lactobacillales	Streptococcaceae
160491	Streptococcus pyogenes str. Manfredo	NH	NH	NH	NH	NH	Bacteria	Firmicutes	Bacilli	Lactobacillales	Streptococcaceae
1046629	Streptococcus salivarius 57.I	NH	NH	NH	NH	NH	Bacteria	Firmicutes	Bacilli	Lactobacillales	Streptococcaceae
347253	Streptococcus salivarius JIM8777	NH	NH	NH	NH	NH	Bacteria	Firmicutes	Bacilli	Lactobacillales	Streptococcaceae
388919	Streptococcus sanguinis SK36	NH	NH	NH	NH	NH	Bacteria	Firmicutes	Bacilli	Lactobacillales	Streptococcaceae
391295	Streptococcus suis 05ZYH33	NH	NH	NH	NH	NH	Bacteria	Firmicutes	Bacilli	Lactobacillales	Streptococcaceae
391296	Streptococcus suis 98HAH33	NH	NH	NH	NH	NH	Bacteria	Firmicutes	Bacilli	Lactobacillales	Streptococcaceae
993512	Streptococcus suis A7	NH	NH	NH	NH	NH	Bacteria	Firmicutes	Bacilli	Lactobacillales	Streptococcaceae
568814	Streptococcus suis BM407	NH	NH	NH	NH	NH	Bacteria	Firmicutes	Bacilli	Lactobacillales	Streptococcaceae
1004952	Streptococcus suis D12	NH	NH	NH	NH	NH	Bacteria	Firmicutes	Bacilli	Lactobacillales	Streptococcaceae
1005042	Streptococcus suis D9	NH	NH	NH	NH	NH	Bacteria	Firmicutes	Bacilli	Lactobacillales	Streptococcaceae
423211	Streptococcus suis GZ1	NH	NH	NH	NH	NH	Bacteria	Firmicutes	Bacilli	Lactobacillales	Streptococcaceae
945704	Streptococcus suis JS14	NH	NH	NH	NH	NH	Bacteria	Firmicutes	Bacilli	Lactobacillales	Streptococcaceae
218494	Streptococcus suis P1/7	NH	NH	NH	NH	NH	Bacteria	Firmicutes	Bacilli	Lactobacillales	Streptococcaceae
568813	Streptococcus suis SC84	NH	NH	NH	NH	NH	Bacteria	Firmicutes	Bacilli	Lactobacillales	Streptococcaceae
1005041	Streptococcus suis SS12	NH	NH	NH	NH	NH	Bacteria	Firmicutes	Bacilli	Lactobacillales	Streptococcaceae
1004951	Streptococcus suis ST1	NH	NH	NH	NH	NH	Bacteria	Firmicutes	Bacilli	Lactobacillales	Streptococcaceae
1007064	Streptococcus suis ST3	NH	NH	NH	NH	NH	Bacteria	Firmicutes	Bacilli	Lactobacillales	Streptococcaceae
299768	Streptococcus thermophilus CNRZ1066	NH	NH	NH	NH	NH	Bacteria	Firmicutes	Bacilli	Lactobacillales	Streptococcaceae
322159	Streptococcus thermophilus LMD-9	NH	NH	NH	NH	NH	Bacteria	Firmicutes	Bacilli	Lactobacillales	Streptococcaceae
264199	Streptococcus thermophilus LMG 18311	NH	NH	NH	NH	NH	Bacteria	Firmicutes	Bacilli	Lactobacillales	Streptococcaceae
767463	Streptococcus thermophilus ND03	NH	NH	NH	NH	NH	Bacteria	Firmicutes	Bacilli	Lactobacillales	Streptococcaceae
1308	Streptococcus thermophilus	NH	NH	NH	NH	NH	Bacteria	Firmicutes	Bacilli	Lactobacillales	Streptococcaceae
218495	Streptococcus uberis 0140J	NH	NH	NH	NH	NH	Bacteria	Firmicutes	Bacilli	Lactobacillales	Streptococcaceae
679936	Sulfobacillus acidophilus DSM 10332	NH	NH	NH	NH	NH	Bacteria	Firmicutes	Clostridia	Clostridiales	Clostridiales Family XVII. Incertae Sedis
1051632	Sulfobacillus acidophilus TPY	NH	NH	NH	NH	NH	Bacteria	Firmicutes	Clostridia	Clostridiales	Clostridiales Family XVII. Incertae Sedis
292459	Symbiobacterium thermophilum IAM 14863	NH	NH	NH	NH	NH	Bacteria	Firmicutes	Clostridia	Clostridiales	Clostridiales Family XVIII. Incertae Sedis
645991	Syntrophobotulus glycolicus DSM 8271	NH	NH	NH	NH	NH	Bacteria	Firmicutes	Clostridia	Clostridiales	Peptococcaceae
335541	Syntrophomonas wolfei subsp. wolfei str. Goettingen	NH	NH	NH	NH	NH	Bacteria	Firmicutes	Clostridia	Clostridiales	Syntrophomonadaceae
643648	Syntrophothermus lipocalidus DSM 12680	NH	NH	NH	NH	NH	Bacteria	Firmicutes	Clostridia	Clostridiales	Syntrophomonadaceae
499229	Tepidanaerobacter sp. Re1	NH	NH	NH	NH	NH	Bacteria	Firmicutes	Clostridia	Thermoanaerobacterales	Thermoanaerobacteraceae
51669	Tetragenococcus halophilus	NH	NH	NH	NH	NH	Bacteria	Firmicutes	Bacilli	Lactobacillales	Enterococcaceae
644966	Thermaerobacter marianensis DSM 12885	YP_004102200	NH	NH	NH	NH	Bacteria	Firmicutes	Clostridia	Clostridiales	Clostridiales Family XVII. Incertae Sedis
635013	Thermincola potens JR	NH	NH	NH	NH	NH	Bacteria	Firmicutes	Clostridia	Clostridiales	Peptococcaceae
509193	Thermoanaerobacter brockii subsp. finnii Ako-1	NH	NH	NH	NH	NH	Bacteria	Firmicutes	Clostridia	Thermoanaerobacterales	Thermoanaerobacteraceae
580331	Thermoanaerobacter italicus Ab9	NH	NH	NH	NH	NH	Bacteria	Firmicutes	Clostridia	Thermoanaerobacterales	Thermoanaerobacteraceae
583358	Thermoanaerobacter mathranii subsp. mathranii str. A3	NH	NH	NH	NH	NH	Bacteria	Firmicutes	Clostridia	Thermoanaerobacterales	Thermoanaerobacteraceae
340099	Thermoanaerobacter pseudethanolicus ATCC 33223	NH	NH	NH	NH	NH	Bacteria	Firmicutes	Clostridia	Thermoanaerobacterales	Thermoanaerobacteraceae
573062	Thermoanaerobacter sp. X513	NH	NH	NH	NH	NH	Bacteria	Firmicutes	Clostridia	Thermoanaerobacterales	Thermoanaerobacteraceae
399726	Thermoanaerobacter sp. X514	NH	NH	NH	NH	NH	Bacteria	Firmicutes	Clostridia	Thermoanaerobacterales	Thermoanaerobacteraceae
273068	Thermoanaerobacter tengcongensis MB4	NH	NH	NH	NH	NH	Bacteria	Firmicutes	Clostridia	Thermoanaerobacterales	Thermoanaerobacteraceae
697303	Thermoanaerobacter wiegelii Rt8.B1	NH	NH	NH	NH	NH	Bacteria	Firmicutes	Clostridia	Thermoanaerobacterales	Thermoanaerobacteraceae
580327	Thermoanaerobacterium thermosaccharolyticum DSM 571	NH	NH	NH	NH	NH	Bacteria	Firmicutes	Clostridia	Thermoanaerobacterales	Thermoanaerobacterales Family III. Incertae Sedis
858215	Thermoanaerobacterium xylanolyticum LX-11	NH	NH	NH	NH	NH	Bacteria	Firmicutes	Clostridia	Thermoanaerobacterales	Thermoanaerobacterales Family III. Incertae Sedis
525904	Thermobaculum terrenum ATCC BAA-798	YP_003321764	NH	NH	NH	NH	Bacteria	NA	NA	NA	NA
747365	Thermodesulfobium narugense DSM 14796	NH	NH	NH	NH	NH	Bacteria	Firmicutes	Clostridia	Thermoanaerobacterales	Thermodesulfobiaceae
555079	Thermosediminibacter oceani DSM 16646	NH	NH	NH	NH	NH	Bacteria	Firmicutes	Clostridia	Thermoanaerobacterales	Thermoanaerobacterales Family III. Incertae Sedis
505682	Ureaplasma parvum serovar 3 str. ATCC 27815	NH	NH	NH	NH	NH	Bacteria	Firmicutes	Mollicutes	Mycoplasmatales	Mycoplasmataceae
273119	Ureaplasma parvum serovar 3 str. ATCC 700970	NH	NH	NH	NH	NH	Bacteria	Firmicutes	Mollicutes	Mycoplasmatales	Mycoplasmataceae
565575	Ureaplasma urealyticum serovar 10 str. ATCC 33699	NH	NH	NH	NH	NH	Bacteria	Firmicutes	Mollicutes	Mycoplasmatales	Mycoplasmataceae
479436	Veillonella parvula DSM 2008	NH	NH	NH	NH	NH	Bacteria	Firmicutes	Negativicutes	Selenomonadales	Veillonellaceae
1045854	Weissella koreensis KACC 15510	NH	NH	NH	NH	NH	Bacteria	Firmicutes	Bacilli	Lactobacillales	Leuconostocaceae
40520	[Ruminococcus] obeum	NH	NH	NH	NH	NH	Bacteria	Firmicutes	Clostridia	Clostridiales	Lachnospiraceae
33039	[Ruminococcus] torques	NH	NH	NH	NH	NH	Bacteria	Firmicutes	Clostridia	Clostridiales	Lachnospiraceae
245012	butyrate-producing bacterium SM4/1	NH	NH	NH	NH	NH	Bacteria	Firmicutes	Clostridia	Clostridiales	NA
245014	butyrate-producing bacterium SS3/4	NH	NH	NH	NH	NH	Bacteria	Firmicutes	Clostridia	Clostridiales	NA
245018	butyrate-producing bacterium SSC/2	NH	NH	NH	NH	NH	Bacteria	Firmicutes	Clostridia	Clostridiales	NA
190304	Fusobacterium nucleatum subsp. nucleatum ATCC 25586	NH	NH	NH	NH	NH	Bacteria	Fusobacteria	Fusobacteriia	Fusobacteriales	Fusobacteriaceae
572544	Ilyobacter polytropus DSM 2926	NH	NH	NH	NH	NH	Bacteria	Fusobacteria	Fusobacteriia	Fusobacteriales	Fusobacteriaceae
523794	Leptotrichia buccalis C-1013-b	NH	NH	NH	NH	NH	Bacteria	Fusobacteria	Fusobacteriia	Fusobacteriales	Leptotrichiaceae
526218	Sebaldella termitidis ATCC 33386	NH	NH	NH	NH	NH	Bacteria	Fusobacteria	Fusobacteriia	Fusobacteriales	Leptotrichiaceae
519441	Streptobacillus moniliformis DSM 12112	NH	NH	NH	NH	NH	Bacteria	Fusobacteria	Fusobacteriia	Fusobacteriales	Leptotrichiaceae
379066	Gemmatimonas aurantiaca T-27	NH	NH	NH	NH	NH	Bacteria	Gemmatimonadetes	Gemmatimonadetes	Gemmatimonadales	Gemmatimonadaceae
591197	Ignavibacterium album	NH	NH	NH	NH	NH	Bacteria	Ignavibacteria	Ignavibacteria	Ignavibacteriales	Ignavibacteriaceae
330214	Candidatus Nitrospira defluvii	NH	NH	NH	NH	NH	Bacteria	Nitrospirae	Nitrospira	Nitrospirales	Nitrospiraceae
1162668	Leptospirillum ferrooxidans C2-3	NH	NH	NH	NH	NH	Bacteria	Nitrospirae	Nitrospira	Nitrospirales	Nitrospiraceae
289376	Thermodesulfovibrio yellowstonii DSM 11347	YP_002249002	NH	NH	NH	NH	Bacteria	Nitrospirae	Nitrospira	Nitrospirales	Nitrospiraceae
264201	Candidatus Protochlamydia amoebophila UWE25	NH	NH	NH	NH	NH	Bacteria	PVC_Chlamydiae	Chlamydiia	Chlamydiales	Parachlamydiaceae
243161	Chlamydia muridarum Nigg	NH	NH	NH	NH	NH	Bacteria	PVC_Chlamydiae	Chlamydiia	Chlamydiales	Chlamydiaceae
471472	Chlamydia trachomatis 434/Bu	NH	NH	NH	NH	NH	Bacteria	PVC_Chlamydiae	Chlamydiia	Chlamydiales	Chlamydiaceae
315277	Chlamydia trachomatis A/HAR-13	NH	NH	NH	NH	NH	Bacteria	PVC_Chlamydiae	Chlamydiia	Chlamydiales	Chlamydiaceae
580047	Chlamydia trachomatis A2497	NH	NH	NH	NH	NH	Bacteria	PVC_Chlamydiae	Chlamydiia	Chlamydiales	Chlamydiaceae
580047	Chlamydia trachomatis A2497	NH	NH	NH	NH	NH	Bacteria	PVC_Chlamydiae	Chlamydiia	Chlamydiales	Chlamydiaceae
580049	Chlamydia trachomatis B/Jali20/OT	NH	NH	NH	NH	NH	Bacteria	PVC_Chlamydiae	Chlamydiia	Chlamydiales	Chlamydiaceae
672161	Chlamydia trachomatis B/TZ1A828/OT	NH	NH	NH	NH	NH	Bacteria	PVC_Chlamydiae	Chlamydiia	Chlamydiales	Chlamydiaceae
759363	Chlamydia trachomatis D-EC	NH	NH	NH	NH	NH	Bacteria	PVC_Chlamydiae	Chlamydiia	Chlamydiales	Chlamydiaceae
759364	Chlamydia trachomatis D-LC	NH	NH	NH	NH	NH	Bacteria	PVC_Chlamydiae	Chlamydiia	Chlamydiales	Chlamydiaceae
272561	Chlamydia trachomatis D/UW-3/CX	NH	NH	NH	NH	NH	Bacteria	PVC_Chlamydiae	Chlamydiia	Chlamydiales	Chlamydiaceae
707183	Chlamydia trachomatis E/11023	NH	NH	NH	NH	NH	Bacteria	PVC_Chlamydiae	Chlamydiia	Chlamydiales	Chlamydiaceae
707184	Chlamydia trachomatis E/150	NH	NH	NH	NH	NH	Bacteria	PVC_Chlamydiae	Chlamydiia	Chlamydiales	Chlamydiaceae
707187	Chlamydia trachomatis G/11074	NH	NH	NH	NH	NH	Bacteria	PVC_Chlamydiae	Chlamydiia	Chlamydiales	Chlamydiaceae
707186	Chlamydia trachomatis G/11222	NH	NH	NH	NH	NH	Bacteria	PVC_Chlamydiae	Chlamydiia	Chlamydiales	Chlamydiaceae
718219	Chlamydia trachomatis G/9301	NH	NH	NH	NH	NH	Bacteria	PVC_Chlamydiae	Chlamydiia	Chlamydiales	Chlamydiaceae
707185	Chlamydia trachomatis G/9768	NH	NH	NH	NH	NH	Bacteria	PVC_Chlamydiae	Chlamydiia	Chlamydiales	Chlamydiaceae
471473	Chlamydia trachomatis L2b/UCH-1/proctitis	NH	NH	NH	NH	NH	Bacteria	PVC_Chlamydiae	Chlamydiia	Chlamydiales	Chlamydiaceae
887712	Chlamydia trachomatis L2c	NH	NH	NH	NH	NH	Bacteria	PVC_Chlamydiae	Chlamydiia	Chlamydiales	Chlamydiaceae
634464	Chlamydia trachomatis Sweden2	NH	NH	NH	NH	NH	Bacteria	PVC_Chlamydiae	Chlamydiia	Chlamydiales	Chlamydiaceae
813	Chlamydia trachomatis	NH	NH	NH	NH	NH	Bacteria	PVC_Chlamydiae	Chlamydiia	Chlamydiales	Chlamydiaceae
813	Chlamydia trachomatis	NH	NH	NH	NH	NH	Bacteria	PVC_Chlamydiae	Chlamydiia	Chlamydiales	Chlamydiaceae
813	Chlamydia trachomatis	NH	NH	NH	NH	NH	Bacteria	PVC_Chlamydiae	Chlamydiia	Chlamydiales	Chlamydiaceae
813	Chlamydia trachomatis	NH	NH	NH	NH	NH	Bacteria	PVC_Chlamydiae	Chlamydiia	Chlamydiales	Chlamydiaceae
813	Chlamydia trachomatis	NH	NH	NH	NH	NH	Bacteria	PVC_Chlamydiae	Chlamydiia	Chlamydiales	Chlamydiaceae
813	Chlamydia trachomatis	NH	NH	NH	NH	NH	Bacteria	PVC_Chlamydiae	Chlamydiia	Chlamydiales	Chlamydiaceae
813	Chlamydia trachomatis	NH	NH	NH	NH	NH	Bacteria	PVC_Chlamydiae	Chlamydiia	Chlamydiales	Chlamydiaceae
813	Chlamydia trachomatis	NH	NH	NH	NH	NH	Bacteria	PVC_Chlamydiae	Chlamydiia	Chlamydiales	Chlamydiaceae
813	Chlamydia trachomatis	NH	NH	NH	NH	NH	Bacteria	PVC_Chlamydiae	Chlamydiia	Chlamydiales	Chlamydiaceae
813	Chlamydia trachomatis	NH	NH	NH	NH	NH	Bacteria	PVC_Chlamydiae	Chlamydiia	Chlamydiales	Chlamydiaceae
813	Chlamydia trachomatis	NH	NH	NH	NH	NH	Bacteria	PVC_Chlamydiae	Chlamydiia	Chlamydiales	Chlamydiaceae
813	Chlamydia trachomatis	NH	NH	NH	NH	NH	Bacteria	PVC_Chlamydiae	Chlamydiia	Chlamydiales	Chlamydiaceae
813	Chlamydia trachomatis	NH	NH	NH	NH	NH	Bacteria	PVC_Chlamydiae	Chlamydiia	Chlamydiales	Chlamydiaceae
813	Chlamydia trachomatis	NH	NH	NH	NH	NH	Bacteria	PVC_Chlamydiae	Chlamydiia	Chlamydiales	Chlamydiaceae
813	Chlamydia trachomatis	NH	NH	NH	NH	NH	Bacteria	PVC_Chlamydiae	Chlamydiia	Chlamydiales	Chlamydiaceae
813	Chlamydia trachomatis	NH	NH	NH	NH	NH	Bacteria	PVC_Chlamydiae	Chlamydiia	Chlamydiales	Chlamydiaceae
813	Chlamydia trachomatis	NH	NH	NH	NH	NH	Bacteria	PVC_Chlamydiae	Chlamydiia	Chlamydiales	Chlamydiaceae
813	Chlamydia trachomatis	NH	NH	NH	NH	NH	Bacteria	PVC_Chlamydiae	Chlamydiia	Chlamydiales	Chlamydiaceae
813	Chlamydia trachomatis	NH	NH	NH	NH	NH	Bacteria	PVC_Chlamydiae	Chlamydiia	Chlamydiales	Chlamydiaceae
813	Chlamydia trachomatis	NH	NH	NH	NH	NH	Bacteria	PVC_Chlamydiae	Chlamydiia	Chlamydiales	Chlamydiaceae
813	Chlamydia trachomatis	NH	NH	NH	NH	NH	Bacteria	PVC_Chlamydiae	Chlamydiia	Chlamydiales	Chlamydiaceae
813	Chlamydia trachomatis	NH	NH	NH	NH	NH	Bacteria	PVC_Chlamydiae	Chlamydiia	Chlamydiales	Chlamydiaceae
813	Chlamydia trachomatis	NH	NH	NH	NH	NH	Bacteria	PVC_Chlamydiae	Chlamydiia	Chlamydiales	Chlamydiaceae
813	Chlamydia trachomatis	NH	NH	NH	NH	NH	Bacteria	PVC_Chlamydiae	Chlamydiia	Chlamydiales	Chlamydiaceae
813	Chlamydia trachomatis	NH	NH	NH	NH	NH	Bacteria	PVC_Chlamydiae	Chlamydiia	Chlamydiales	Chlamydiaceae
813	Chlamydia trachomatis	NH	NH	NH	NH	NH	Bacteria	PVC_Chlamydiae	Chlamydiia	Chlamydiales	Chlamydiaceae
813	Chlamydia trachomatis	NH	NH	NH	NH	NH	Bacteria	PVC_Chlamydiae	Chlamydiia	Chlamydiales	Chlamydiaceae
813	Chlamydia trachomatis	NH	NH	NH	NH	NH	Bacteria	PVC_Chlamydiae	Chlamydiia	Chlamydiales	Chlamydiaceae
813	Chlamydia trachomatis	NH	NH	NH	NH	NH	Bacteria	PVC_Chlamydiae	Chlamydiia	Chlamydiales	Chlamydiaceae
813	Chlamydia trachomatis	NH	NH	NH	NH	NH	Bacteria	PVC_Chlamydiae	Chlamydiia	Chlamydiales	Chlamydiaceae
813	Chlamydia trachomatis	NH	NH	NH	NH	NH	Bacteria	PVC_Chlamydiae	Chlamydiia	Chlamydiales	Chlamydiaceae
813	Chlamydia trachomatis	NH	NH	NH	NH	NH	Bacteria	PVC_Chlamydiae	Chlamydiia	Chlamydiales	Chlamydiaceae
813	Chlamydia trachomatis	NH	NH	NH	NH	NH	Bacteria	PVC_Chlamydiae	Chlamydiia	Chlamydiales	Chlamydiaceae
813	Chlamydia trachomatis	NH	NH	NH	NH	NH	Bacteria	PVC_Chlamydiae	Chlamydiia	Chlamydiales	Chlamydiaceae
218497	Chlamydophila abortus S26/3	NH	NH	NH	NH	NH	Bacteria	PVC_Chlamydiae	Chlamydiia	Chlamydiales	Chlamydiaceae
227941	Chlamydophila caviae GPIC	NH	NH	NH	NH	NH	Bacteria	PVC_Chlamydiae	Chlamydiia	Chlamydiales	Chlamydiaceae
264202	Chlamydophila felis Fe/C-56	NH	NH	NH	NH	NH	Bacteria	PVC_Chlamydiae	Chlamydiia	Chlamydiales	Chlamydiaceae
331635	Chlamydophila pecorum E58	NH	NH	NH	NH	NH	Bacteria	PVC_Chlamydiae	Chlamydiia	Chlamydiales	Chlamydiaceae
115711	Chlamydophila pneumoniae AR39	NH	NH	NH	NH	NH	Bacteria	PVC_Chlamydiae	Chlamydiia	Chlamydiales	Chlamydiaceae
115713	Chlamydophila pneumoniae CWL029	NH	NH	NH	NH	NH	Bacteria	PVC_Chlamydiae	Chlamydiia	Chlamydiales	Chlamydiaceae
138677	Chlamydophila pneumoniae J138	NH	NH	NH	NH	NH	Bacteria	PVC_Chlamydiae	Chlamydiia	Chlamydiales	Chlamydiaceae
406984	Chlamydophila pneumoniae LPCoLN	NH	NH	NH	NH	NH	Bacteria	PVC_Chlamydiae	Chlamydiia	Chlamydiales	Chlamydiaceae
182082	Chlamydophila pneumoniae TW-183	NH	NH	NH	NH	NH	Bacteria	PVC_Chlamydiae	Chlamydiia	Chlamydiales	Chlamydiaceae
1027846	Chlamydophila psittaci 01DC11	NH	NH	NH	NH	NH	Bacteria	PVC_Chlamydiae	Chlamydiia	Chlamydiales	Chlamydiaceae
1027845	Chlamydophila psittaci 02DC15	NH	NH	NH	NH	NH	Bacteria	PVC_Chlamydiae	Chlamydiia	Chlamydiales	Chlamydiaceae
1027843	Chlamydophila psittaci 08DC60	NH	NH	NH	NH	NH	Bacteria	PVC_Chlamydiae	Chlamydiia	Chlamydiales	Chlamydiaceae
331636	Chlamydophila psittaci 6BC	NH	NH	NH	NH	NH	Bacteria	PVC_Chlamydiae	Chlamydiia	Chlamydiales	Chlamydiaceae
331636	Chlamydophila psittaci 6BC	NH	NH	NH	NH	NH	Bacteria	PVC_Chlamydiae	Chlamydiia	Chlamydiales	Chlamydiaceae
1027844	Chlamydophila psittaci C19/98	NH	NH	NH	NH	NH	Bacteria	PVC_Chlamydiae	Chlamydiia	Chlamydiales	Chlamydiaceae
929557	Chlamydophila psittaci RD1	NH	NH	NH	NH	NH	Bacteria	PVC_Chlamydiae	Chlamydiia	Chlamydiales	Chlamydiaceae
765952	Parachlamydia acanthamoebae UV-7	NH	NH	NH	NH	NH	Bacteria	PVC_Chlamydiae	Chlamydiia	Chlamydiales	Parachlamydiaceae
331113	Simkania negevensis Z	NH	NH	NH	NH	NH	Bacteria	PVC_Chlamydiae	Chlamydiia	Chlamydiales	Simkaniaceae
716544	Waddlia chondrophila WSU 86-1044	YP_003709136	NH	NH	NH	NH	Bacteria	PVC_Chlamydiae	Chlamydiia	Chlamydiales	Waddliaceae
575540	Isosphaera pallida ATCC 43644	YP_004179529	NH	NH	NH	NH	Bacteria	PVC_Planctomycetes	Planctomycetia	Planctomycetales	Planctomycetaceae
1142394	Phycisphaera mikurensis NBRC 102666	NH	NH	NH	NH	NH	Bacteria	PVC_Planctomycetes	Phycisphaerae	Phycisphaerales	Phycisphaeraceae
530564	Pirellula staleyi DSM 6068	NH	NH	NH	NH	NH	Bacteria	PVC_Planctomycetes	Planctomycetia	Planctomycetales	Planctomycetaceae
756272	Planctomyces brasiliensis DSM 5305	YP_004271423	NH	NH	NH	NH	Bacteria	PVC_Planctomycetes	Planctomycetia	Planctomycetales	Planctomycetaceae
521674	Planctomyces limnophilus DSM 3776	YP_003629882	NH	NH	NH	NH	Bacteria	PVC_Planctomycetes	Planctomycetia	Planctomycetales	Planctomycetaceae
243090	Rhodopirellula baltica SH 1	NH	NH	NH	NH	NH	Bacteria	PVC_Planctomycetes	Planctomycetia	Planctomycetales	Planctomycetaceae
349741	Akkermansia muciniphila ATCC BAA-835	NH	NH	NH	NH	NH	Bacteria	PVC_Verrucomicrobia	Verrucomicrobiae	Verrucomicrobiales	Verrucomicrobiaceae
583355	Coraliomargarita akajimensis DSM 45221	NH	NH	NH	NH	NH	Bacteria	PVC_Verrucomicrobia	Opitutae	Puniceicoccales	Puniceicoccaceae
481448	Methylacidiphilum infernorum V4	NH	NH	NH	NH	NH	Bacteria	PVC_Verrucomicrobia	NA	Methylacidiphilales	Methylacidiphilaceae
452637	Opitutus terrae PB90-1	NH	NH	NH	NH	NH	Bacteria	PVC_Verrucomicrobia	Opitutae	NA	Opitutaceae
634452	Acetobacter pasteurianus IFO 3283-01	NH	NH	NH	NH	NH	Bacteria	Proteobacteria	Alphaproteobacteria	Rhodospirillales	Acetobacteraceae
634458	Acetobacter pasteurianus IFO 3283-01-42C	NH	NH	NH	NH	NH	Bacteria	Proteobacteria	Alphaproteobacteria	Rhodospirillales	Acetobacteraceae
634453	Acetobacter pasteurianus IFO 3283-03	NH	NH	NH	NH	NH	Bacteria	Proteobacteria	Alphaproteobacteria	Rhodospirillales	Acetobacteraceae
634454	Acetobacter pasteurianus IFO 3283-07	NH	NH	NH	NH	NH	Bacteria	Proteobacteria	Alphaproteobacteria	Rhodospirillales	Acetobacteraceae
634459	Acetobacter pasteurianus IFO 3283-12	NH	NH	NH	NH	NH	Bacteria	Proteobacteria	Alphaproteobacteria	Rhodospirillales	Acetobacteraceae
634455	Acetobacter pasteurianus IFO 3283-22	NH	NH	NH	NH	NH	Bacteria	Proteobacteria	Alphaproteobacteria	Rhodospirillales	Acetobacteraceae
634456	Acetobacter pasteurianus IFO 3283-26	NH	NH	NH	NH	NH	Bacteria	Proteobacteria	Alphaproteobacteria	Rhodospirillales	Acetobacteraceae
634457	Acetobacter pasteurianus IFO 3283-32	NH	NH	NH	NH	NH	Bacteria	Proteobacteria	Alphaproteobacteria	Rhodospirillales	Acetobacteraceae
349163	Acidiphilium cryptum JF-5	NH	NH	NH	NH	NH	Bacteria	Proteobacteria	Alphaproteobacteria	Rhodospirillales	Acetobacteraceae
62140	Acidiphilium multivorum	NH	NH	NH	NH	NH	Bacteria	Proteobacteria	Alphaproteobacteria	Rhodospirillales	Acetobacteraceae
311403	Agrobacterium radiobacter K84	NH	NH	NH	NH	NH	Bacteria	Proteobacteria	Alphaproteobacteria	Rhizobiales	Rhizobiaceae
861208	Agrobacterium sp. H13-3	NH	NH	NH	NH	NH	Bacteria	Proteobacteria	Alphaproteobacteria	Rhizobiales	Rhizobiaceae
176299	Agrobacterium tumefaciens str. C58	NH	NH	NH	NH	NH	Bacteria	Proteobacteria	Alphaproteobacteria	Rhizobiales	Rhizobiaceae
311402	Agrobacterium vitis S4	NH	NH	NH	NH	NH	Bacteria	Proteobacteria	Alphaproteobacteria	Rhizobiales	Rhizobiaceae
574556	Anaplasma centrale str. Israel	NH	NH	NH	NH	NH	Bacteria	Proteobacteria	Alphaproteobacteria	Rickettsiales	Anaplasmataceae
320483	Anaplasma marginale str. Florida	NH	NH	NH	NH	NH	Bacteria	Proteobacteria	Alphaproteobacteria	Rickettsiales	Anaplasmataceae
234826	Anaplasma marginale str. St. Maries	NH	NH	NH	NH	NH	Bacteria	Proteobacteria	Alphaproteobacteria	Rickettsiales	Anaplasmataceae
212042	Anaplasma phagocytophilum HZ	NH	NH	NH	NH	NH	Bacteria	Proteobacteria	Alphaproteobacteria	Rickettsiales	Anaplasmataceae
573065	Asticcacaulis excentricus CB 48	NH	NH	NH	NH	NH	Bacteria	Proteobacteria	Alphaproteobacteria	Caulobacterales	Caulobacteraceae
438753	Azorhizobium caulinodans ORS 571	NH	NH	NH	NH	NH	Bacteria	Proteobacteria	Alphaproteobacteria	Rhizobiales	Xanthobacteraceae
192	Azospirillum brasilense	NH	NH	NH	NH	NH	Bacteria	Proteobacteria	Alphaproteobacteria	Rhodospirillales	Rhodospirillaceae
862719	Azospirillum lipoferum 4B	NH	NH	NH	NH	NH	Bacteria	Proteobacteria	Alphaproteobacteria	Rhodospirillales	Rhodospirillaceae
137722	Azospirillum sp. B510	NH	NH	NH	NH	NH	Bacteria	Proteobacteria	Alphaproteobacteria	Rhodospirillales	Rhodospirillaceae
360095	Bartonella bacilliformis KC583	NH	NH	NH	NH	NH	Bacteria	Proteobacteria	Alphaproteobacteria	Rhizobiales	Bartonellaceae
696125	Bartonella clarridgeiae 73	NH	NH	NH	NH	NH	Bacteria	Proteobacteria	Alphaproteobacteria	Rhizobiales	Bartonellaceae
634504	Bartonella grahamii as4aup	NH	NH	NH	NH	NH	Bacteria	Proteobacteria	Alphaproteobacteria	Rhizobiales	Bartonellaceae
283166	Bartonella henselae str. Houston-1	NH	NH	NH	NH	NH	Bacteria	Proteobacteria	Alphaproteobacteria	Rhizobiales	Bartonellaceae
283165	Bartonella quintana str. Toulouse	NH	NH	NH	NH	NH	Bacteria	Proteobacteria	Alphaproteobacteria	Rhizobiales	Bartonellaceae
382640	Bartonella tribocorum CIP 105476	NH	NH	NH	NH	NH	Bacteria	Proteobacteria	Alphaproteobacteria	Rhizobiales	Bartonellaceae
395963	Beijerinckia indica subsp. indica ATCC 9039	NH	NH	NH	NH	NH	Bacteria	Proteobacteria	Alphaproteobacteria	Rhizobiales	Beijerinckiaceae
224911	Bradyrhizobium japonicum USDA 110	NH	NH	NH	NH	NH	Bacteria	Proteobacteria	Alphaproteobacteria	Rhizobiales	Bradyrhizobiaceae
1037409	Bradyrhizobium japonicum USDA 6	NH	NH	NH	NH	NH	Bacteria	Proteobacteria	Alphaproteobacteria	Rhizobiales	Bradyrhizobiaceae
288000	Bradyrhizobium sp. BTAi1	NH	NH	NH	NH	NH	Bacteria	Proteobacteria	Alphaproteobacteria	Rhizobiales	Bradyrhizobiaceae
114615	Bradyrhizobium sp. ORS 278	NH	NH	NH	NH	NH	Bacteria	Proteobacteria	Alphaproteobacteria	Rhizobiales	Bradyrhizobiaceae
335659	Bradyrhizobium sp. S23321	NH	NH	NH	NH	NH	Bacteria	Proteobacteria	Alphaproteobacteria	Rhizobiales	Bradyrhizobiaceae
633149	Brevundimonas subvibrioides ATCC 15264	NH	NH	NH	NH	NH	Bacteria	Proteobacteria	Alphaproteobacteria	Caulobacterales	Caulobacteraceae
1104320	Brucella abortus A13334	NH	NH	NH	NH	NH	Bacteria	Proteobacteria	Alphaproteobacteria	Rhizobiales	Brucellaceae
430066	Brucella abortus S19	NH	NH	NH	NH	NH	Bacteria	Proteobacteria	Alphaproteobacteria	Rhizobiales	Brucellaceae
262698	Brucella abortus bv. 1 str. 9-941	NH	NH	NH	NH	NH	Bacteria	Proteobacteria	Alphaproteobacteria	Rhizobiales	Brucellaceae
483179	Brucella canis ATCC 23365	NH	NH	NH	NH	NH	Bacteria	Proteobacteria	Alphaproteobacteria	Rhizobiales	Brucellaceae
1104321	Brucella canis HSK A52141	NH	NH	NH	NH	NH	Bacteria	Proteobacteria	Alphaproteobacteria	Rhizobiales	Brucellaceae
546272	Brucella melitensis ATCC 23457	NH	NH	NH	NH	NH	Bacteria	Proteobacteria	Alphaproteobacteria	Rhizobiales	Brucellaceae
941967	Brucella melitensis M28	NH	NH	NH	NH	NH	Bacteria	Proteobacteria	Alphaproteobacteria	Rhizobiales	Brucellaceae
703352	Brucella melitensis M5-90	NH	NH	NH	NH	NH	Bacteria	Proteobacteria	Alphaproteobacteria	Rhizobiales	Brucellaceae
1029825	Brucella melitensis NI	NH	NH	NH	NH	NH	Bacteria	Proteobacteria	Alphaproteobacteria	Rhizobiales	Brucellaceae
359391	Brucella melitensis biovar Abortus 2308	NH	NH	NH	NH	NH	Bacteria	Proteobacteria	Alphaproteobacteria	Rhizobiales	Brucellaceae
224914	Brucella melitensis bv. 1 str. 16M	NH	NH	NH	NH	NH	Bacteria	Proteobacteria	Alphaproteobacteria	Rhizobiales	Brucellaceae
568815	Brucella microti CCM 4915	NH	NH	NH	NH	NH	Bacteria	Proteobacteria	Alphaproteobacteria	Rhizobiales	Brucellaceae
444178	Brucella ovis ATCC 25840	NH	NH	NH	NH	NH	Bacteria	Proteobacteria	Alphaproteobacteria	Rhizobiales	Brucellaceae
520461	Brucella pinnipedialis B2/94	NH	NH	NH	NH	NH	Bacteria	Proteobacteria	Alphaproteobacteria	Rhizobiales	Brucellaceae
204722	Brucella suis 1330	NH	NH	NH	NH	NH	Bacteria	Proteobacteria	Alphaproteobacteria	Rhizobiales	Brucellaceae
470137	Brucella suis ATCC 23445	NH	NH	NH	NH	NH	Bacteria	Proteobacteria	Alphaproteobacteria	Rhizobiales	Brucellaceae
1112912	Brucella suis VBI22	NH	NH	NH	NH	NH	Bacteria	Proteobacteria	Alphaproteobacteria	Rhizobiales	Brucellaceae
573234	Candidatus Hodgkinia cicadicola Dsem	NH	NH	NH	NH	NH	Bacteria	Proteobacteria	Alphaproteobacteria	Rhizobiales	NA
537021	Candidatus Liberibacter asiaticus str. psy62	NH	NH	NH	NH	NH	Bacteria	Proteobacteria	Alphaproteobacteria	Rhizobiales	Rhizobiaceae
658172	Candidatus Liberibacter solanacearum CLso-ZC1	NH	NH	NH	NH	NH	Bacteria	Proteobacteria	Alphaproteobacteria	Rhizobiales	Rhizobiaceae
696127	Candidatus Midichloria mitochondrii IricVA	NH	NH	NH	NH	NH	Bacteria	Proteobacteria	Alphaproteobacteria	Rickettsiales	NA
335992	Candidatus Pelagibacter ubique HTCC1062	NH	NH	NH	NH	NH	Bacteria	Proteobacteria	Alphaproteobacteria	NA	NA
488538	Candidatus Puniceispirillum marinum IMCC1322	NH	NH	NH	NH	NH	Bacteria	Proteobacteria	Alphaproteobacteria	NA	NA
1105111	Candidatus Rickettsia amblyommii str. GAT-30V	NH	NH	NH	NH	NH	Bacteria	Proteobacteria	Alphaproteobacteria	Rickettsiales	Rickettsiaceae
190650	Caulobacter crescentus CB15	NH	NH	NH	NH	NH	Bacteria	Proteobacteria	Alphaproteobacteria	Caulobacterales	Caulobacteraceae
565050	Caulobacter crescentus NA1000	NH	NH	NH	NH	NH	Bacteria	Proteobacteria	Alphaproteobacteria	Caulobacterales	Caulobacteraceae
509190	Caulobacter segnis ATCC 21756	NH	NH	NH	NH	NH	Bacteria	Proteobacteria	Alphaproteobacteria	Caulobacterales	Caulobacteraceae
366602	Caulobacter sp. K31	NH	NH	NH	NH	NH	Bacteria	Proteobacteria	Alphaproteobacteria	Caulobacterales	Caulobacteraceae
266779	Chelativorans sp. BNC1	NH	NH	NH	NH	NH	Bacteria	Proteobacteria	Alphaproteobacteria	Rhizobiales	Phyllobacteriaceae
398580	Dinoroseobacter shibae DFL 12	NH	NH	NH	NH	NH	Bacteria	Proteobacteria	Alphaproteobacteria	Rhodobacterales	Rhodobacteraceae
269484	Ehrlichia canis str. Jake	NH	NH	NH	NH	NH	Bacteria	Proteobacteria	Alphaproteobacteria	Rickettsiales	Anaplasmataceae
205920	Ehrlichia chaffeensis str. Arkansas	NH	NH	NH	NH	NH	Bacteria	Proteobacteria	Alphaproteobacteria	Rickettsiales	Anaplasmataceae
302409	Ehrlichia ruminantium str. Gardel	NH	NH	NH	NH	NH	Bacteria	Proteobacteria	Alphaproteobacteria	Rickettsiales	Anaplasmataceae
254945	Ehrlichia ruminantium str. Welgevonden	NH	NH	NH	NH	NH	Bacteria	Proteobacteria	Alphaproteobacteria	Rickettsiales	Anaplasmataceae
254945	Ehrlichia ruminantium str. Welgevonden	NH	NH	NH	NH	NH	Bacteria	Proteobacteria	Alphaproteobacteria	Rickettsiales	Anaplasmataceae
314225	Erythrobacter litoralis HTCC2594	NH	NH	NH	NH	NH	Bacteria	Proteobacteria	Alphaproteobacteria	Sphingomonadales	Erythrobacteraceae
272568	Gluconacetobacter diazotrophicus PAl 5	NH	NH	NH	NH	NH	Bacteria	Proteobacteria	Alphaproteobacteria	Rhodospirillales	Acetobacteraceae
272568	Gluconacetobacter diazotrophicus PAl 5	NH	NH	NH	NH	NH	Bacteria	Proteobacteria	Alphaproteobacteria	Rhodospirillales	Acetobacteraceae
634177	Gluconacetobacter xylinus NBRC 3288	NH	NH	NH	NH	NH	Bacteria	Proteobacteria	Alphaproteobacteria	Rhodospirillales	Acetobacteraceae
290633	Gluconobacter oxydans 621H	NH	NH	NH	NH	NH	Bacteria	Proteobacteria	Alphaproteobacteria	Rhodospirillales	Acetobacteraceae
391165	Granulibacter bethesdensis CGDNIH1	NH	NH	NH	NH	NH	Bacteria	Proteobacteria	Alphaproteobacteria	Rhodospirillales	Acetobacteraceae
582402	Hirschia baltica ATCC 49814	NH	NH	NH	NH	NH	Bacteria	Proteobacteria	Alphaproteobacteria	Rhodobacterales	Hyphomonadaceae
582899	Hyphomicrobium denitrificans ATCC 51888	NH	NH	NH	NH	NH	Bacteria	Proteobacteria	Alphaproteobacteria	Rhizobiales	Hyphomicrobiaceae
82	Hyphomicrobium sp.	NH	NH	NH	NH	NH	Bacteria	Proteobacteria	Alphaproteobacteria	Rhizobiales	Hyphomicrobiaceae
228405	Hyphomonas neptunium ATCC 15444	NH	NH	NH	NH	NH	Bacteria	Proteobacteria	Alphaproteobacteria	Rhodobacterales	Hyphomonadaceae
290400	Jannaschia sp. CCS1	NH	NH	NH	NH	NH	Bacteria	Proteobacteria	Alphaproteobacteria	Rhodobacterales	Rhodobacteraceae
880591	Ketogulonicigenium vulgare Y25	NH	NH	NH	NH	NH	Bacteria	Proteobacteria	Alphaproteobacteria	Rhodobacterales	Rhodobacteraceae
759362	Ketogulonigenium vulgarum WSH-001	NH	NH	NH	NH	NH	Bacteria	Proteobacteria	Alphaproteobacteria	Rhodobacterales	Rhodobacteraceae
342108	Magnetospirillum magneticum AMB-1	NH	NH	NH	NH	NH	Bacteria	Proteobacteria	Alphaproteobacteria	Rhodospirillales	Rhodospirillaceae
394221	Maricaulis maris MCS10	NH	NH	NH	NH	NH	Bacteria	Proteobacteria	Alphaproteobacteria	Rhodobacterales	Hyphomonadaceae
765698	Mesorhizobium ciceri biovar biserrulae WSM1271	NH	NH	NH	NH	NH	Bacteria	Proteobacteria	Alphaproteobacteria	Rhizobiales	Phyllobacteriaceae
266835	Mesorhizobium loti MAFF303099	NH	NH	NH	NH	NH	Bacteria	Proteobacteria	Alphaproteobacteria	Rhizobiales	Phyllobacteriaceae
536019	Mesorhizobium opportunistum WSM2075	NH	NH	NH	NH	NH	Bacteria	Proteobacteria	Alphaproteobacteria	Rhizobiales	Phyllobacteriaceae
440085	Methylobacterium chloromethanicum CM4	NH	NH	NH	NH	NH	Bacteria	Proteobacteria	Alphaproteobacteria	Rhizobiales	Methylobacteriaceae
272630	Methylobacterium extorquens AM1	NH	NH	NH	NH	NH	Bacteria	Proteobacteria	Alphaproteobacteria	Rhizobiales	Methylobacteriaceae
661410	Methylobacterium extorquens DM4	NH	NH	NH	NH	NH	Bacteria	Proteobacteria	Alphaproteobacteria	Rhizobiales	Methylobacteriaceae
419610	Methylobacterium extorquens PA1	NH	NH	NH	NH	NH	Bacteria	Proteobacteria	Alphaproteobacteria	Rhizobiales	Methylobacteriaceae
460265	Methylobacterium nodulans ORS 2060	NH	NH	NH	NH	NH	Bacteria	Proteobacteria	Alphaproteobacteria	Rhizobiales	Methylobacteriaceae
441620	Methylobacterium populi BJ001	NH	NH	NH	NH	NH	Bacteria	Proteobacteria	Alphaproteobacteria	Rhizobiales	Methylobacteriaceae
426355	Methylobacterium radiotolerans JCM 2831	NH	NH	NH	NH	NH	Bacteria	Proteobacteria	Alphaproteobacteria	Rhizobiales	Methylobacteriaceae
426117	Methylobacterium sp. 4-46	NH	NH	NH	NH	NH	Bacteria	Proteobacteria	Alphaproteobacteria	Rhizobiales	Methylobacteriaceae
395965	Methylocella silvestris BL2	NH	NH	NH	NH	NH	Bacteria	Proteobacteria	Alphaproteobacteria	Rhizobiales	Beijerinckiaceae
856793	Micavibrio aeruginosavorus ARL-13	NH	NH	NH	NH	NH	Bacteria	Proteobacteria	Alphaproteobacteria	NA	NA
434131	Neorickettsia risticii str. Illinois	NH	NH	NH	NH	NH	Bacteria	Proteobacteria	Alphaproteobacteria	Rickettsiales	Anaplasmataceae
222891	Neorickettsia sennetsu str. Miyayama	NH	NH	NH	NH	NH	Bacteria	Proteobacteria	Alphaproteobacteria	Rickettsiales	Anaplasmataceae
323097	Nitrobacter hamburgensis X14	YP_575433	NH	NH	NH	NH	Bacteria	Proteobacteria	Alphaproteobacteria	Rhizobiales	Bradyrhizobiaceae
323098	Nitrobacter winogradskyi Nb-255	YP_316684	NH	NH	NH	NH	Bacteria	Proteobacteria	Alphaproteobacteria	Rhizobiales	Bradyrhizobiaceae
279238	Novosphingobium aromaticivorans DSM 12444	NH	NH	NH	NH	NH	Bacteria	Proteobacteria	Alphaproteobacteria	Sphingomonadales	Sphingomonadaceae
702113	Novosphingobium sp. PP1Y	NH	NH	NH	NH	NH	Bacteria	Proteobacteria	Alphaproteobacteria	Sphingomonadales	Sphingomonadaceae
439375	Ochrobactrum anthropi ATCC 49188	NH	NH	NH	NH	NH	Bacteria	Proteobacteria	Alphaproteobacteria	Rhizobiales	Brucellaceae
1031710	Oligotropha carboxidovorans OM4	NH	NH	NH	NH	NH	Bacteria	Proteobacteria	Alphaproteobacteria	Rhizobiales	Bradyrhizobiaceae
504832	Oligotropha carboxidovorans OM5	NH	NH	NH	NH	NH	Bacteria	Proteobacteria	Alphaproteobacteria	Rhizobiales	Bradyrhizobiaceae
504832	Oligotropha carboxidovorans OM5	NH	NH	NH	NH	NH	Bacteria	Proteobacteria	Alphaproteobacteria	Rhizobiales	Bradyrhizobiaceae
357244	Orientia tsutsugamushi str. Boryong	NH	NH	NH	NH	NH	Bacteria	Proteobacteria	Alphaproteobacteria	Rickettsiales	Rickettsiaceae
334380	Orientia tsutsugamushi str. Ikeda	NH	NH	NH	NH	NH	Bacteria	Proteobacteria	Alphaproteobacteria	Rickettsiales	Rickettsiaceae
318586	Paracoccus denitrificans PD1222	NH	NH	NH	NH	NH	Bacteria	Proteobacteria	Alphaproteobacteria	Rhodobacterales	Rhodobacteraceae
402881	Parvibaculum lavamentivorans DS-1	NH	NH	NH	NH	NH	Bacteria	Proteobacteria	Alphaproteobacteria	Rhizobiales	Phyllobacteriaceae
314260	Parvularcula bermudensis HTCC2503	NH	NH	NH	NH	NH	Bacteria	Proteobacteria	Alphaproteobacteria	Parvularculales	Parvularculaceae
1082931	Pelagibacterium halotolerans B2	NH	NH	NH	NH	NH	Bacteria	Proteobacteria	Alphaproteobacteria	Rhizobiales	Hyphomicrobiaceae
450851	Phenylobacterium zucineum HLK1	NH	NH	NH	NH	NH	Bacteria	Proteobacteria	Alphaproteobacteria	Caulobacterales	Caulobacteraceae
991905	Polymorphum gilvum SL003B-26A1	NH	NH	NH	NH	NH	Bacteria	Proteobacteria	Alphaproteobacteria	NA	NA
911045	Pseudovibrio sp. FO-BEG1	NH	NH	NH	NH	NH	Bacteria	Proteobacteria	Alphaproteobacteria	Rhodobacterales	Rhodobacteraceae
347834	Rhizobium etli CFN 42	NH	NH	NH	NH	NH	Bacteria	Proteobacteria	Alphaproteobacteria	Rhizobiales	Rhizobiaceae
491916	Rhizobium etli CIAT 652	NH	NH	NH	NH	NH	Bacteria	Proteobacteria	Alphaproteobacteria	Rhizobiales	Rhizobiaceae
395491	Rhizobium leguminosarum bv. trifolii WSM1325	NH	NH	NH	NH	NH	Bacteria	Proteobacteria	Alphaproteobacteria	Rhizobiales	Rhizobiaceae
395492	Rhizobium leguminosarum bv. trifolii WSM2304	NH	NH	NH	NH	NH	Bacteria	Proteobacteria	Alphaproteobacteria	Rhizobiales	Rhizobiaceae
216596	Rhizobium leguminosarum bv. viciae 3841	NH	NH	NH	NH	NH	Bacteria	Proteobacteria	Alphaproteobacteria	Rhizobiales	Rhizobiaceae
272942	Rhodobacter capsulatus SB 1003	NH	NH	NH	NH	NH	Bacteria	Proteobacteria	Alphaproteobacteria	Rhodobacterales	Rhodobacteraceae
272943	Rhodobacter sphaeroides 2.4.1	NH	NH	NH	NH	NH	Bacteria	Proteobacteria	Alphaproteobacteria	Rhodobacterales	Rhodobacteraceae
349102	Rhodobacter sphaeroides ATCC 17025	NH	NH	NH	NH	NH	Bacteria	Proteobacteria	Alphaproteobacteria	Rhodobacterales	Rhodobacteraceae
349101	Rhodobacter sphaeroides ATCC 17029	NH	NH	NH	NH	NH	Bacteria	Proteobacteria	Alphaproteobacteria	Rhodobacterales	Rhodobacteraceae
557760	Rhodobacter sphaeroides KD131	NH	NH	NH	NH	NH	Bacteria	Proteobacteria	Alphaproteobacteria	Rhodobacterales	Rhodobacteraceae
648757	Rhodomicrobium vannielii ATCC 17100	NH	NH	NH	NH	NH	Bacteria	Proteobacteria	Alphaproteobacteria	Rhizobiales	Hyphomicrobiaceae
316055	Rhodopseudomonas palustris BisA53	NH	NH	NH	NH	NH	Bacteria	Proteobacteria	Alphaproteobacteria	Rhizobiales	Bradyrhizobiaceae
316056	Rhodopseudomonas palustris BisB18	NH	NH	NH	NH	NH	Bacteria	Proteobacteria	Alphaproteobacteria	Rhizobiales	Bradyrhizobiaceae
316057	Rhodopseudomonas palustris BisB5	NH	NH	NH	NH	NH	Bacteria	Proteobacteria	Alphaproteobacteria	Rhizobiales	Bradyrhizobiaceae
258594	Rhodopseudomonas palustris CGA009	NH	NH	NH	NH	NH	Bacteria	Proteobacteria	Alphaproteobacteria	Rhizobiales	Bradyrhizobiaceae
652103	Rhodopseudomonas palustris DX-1	NH	NH	NH	NH	NH	Bacteria	Proteobacteria	Alphaproteobacteria	Rhizobiales	Bradyrhizobiaceae
316058	Rhodopseudomonas palustris HaA2	NH	NH	NH	NH	NH	Bacteria	Proteobacteria	Alphaproteobacteria	Rhizobiales	Bradyrhizobiaceae
395960	Rhodopseudomonas palustris TIE-1	NH	NH	NH	NH	NH	Bacteria	Proteobacteria	Alphaproteobacteria	Rhizobiales	Bradyrhizobiaceae
414684	Rhodospirillum centenum SW	NH	NH	NH	NH	NH	Bacteria	Proteobacteria	Alphaproteobacteria	Rhodospirillales	Rhodospirillaceae
1084	Rhodospirillum photometricum	NH	NH	NH	NH	NH	Bacteria	Proteobacteria	Alphaproteobacteria	Rhodospirillales	Rhodospirillaceae
269796	Rhodospirillum rubrum ATCC 11170	NH	NH	NH	NH	NH	Bacteria	Proteobacteria	Alphaproteobacteria	Rhodospirillales	Rhodospirillaceae
1036743	Rhodospirillum rubrum F11	NH	NH	NH	NH	NH	Bacteria	Proteobacteria	Alphaproteobacteria	Rhodospirillales	Rhodospirillaceae
347255	Rickettsia africae ESF-5	NH	NH	NH	NH	NH	Bacteria	Proteobacteria	Alphaproteobacteria	Rickettsiales	Rickettsiaceae
293614	Rickettsia akari str. Hartford	NH	NH	NH	NH	NH	Bacteria	Proteobacteria	Alphaproteobacteria	Rickettsiales	Rickettsiaceae
1105110	Rickettsia australis str. Cutlack	NH	NH	NH	NH	NH	Bacteria	Proteobacteria	Alphaproteobacteria	Rickettsiales	Rickettsiaceae
391896	Rickettsia bellii OSU 85-389	NH	NH	NH	NH	NH	Bacteria	Proteobacteria	Alphaproteobacteria	Rickettsiales	Rickettsiaceae
336407	Rickettsia bellii RML369-C	NH	NH	NH	NH	NH	Bacteria	Proteobacteria	Alphaproteobacteria	Rickettsiales	Rickettsiaceae
1105107	Rickettsia canadensis str. CA410	NH	NH	NH	NH	NH	Bacteria	Proteobacteria	Alphaproteobacteria	Rickettsiales	Rickettsiaceae
293613	Rickettsia canadensis str. McKiel	NH	NH	NH	NH	NH	Bacteria	Proteobacteria	Alphaproteobacteria	Rickettsiales	Rickettsiaceae
272944	Rickettsia conorii str. Malish 7	NH	NH	NH	NH	NH	Bacteria	Proteobacteria	Alphaproteobacteria	Rickettsiales	Rickettsiaceae
315456	Rickettsia felis URRWXCal2	NH	NH	NH	NH	NH	Bacteria	Proteobacteria	Alphaproteobacteria	Rickettsiales	Rickettsiaceae
1032845	Rickettsia heilongjiangensis 054	NH	NH	NH	NH	NH	Bacteria	Proteobacteria	Alphaproteobacteria	Rickettsiales	Rickettsiaceae
652620	Rickettsia japonica YH	NH	NH	NH	NH	NH	Bacteria	Proteobacteria	Alphaproteobacteria	Rickettsiales	Rickettsiaceae
416276	Rickettsia massiliae MTU5	NH	NH	NH	NH	NH	Bacteria	Proteobacteria	Alphaproteobacteria	Rickettsiales	Rickettsiaceae
1105112	Rickettsia massiliae str. AZT80	NH	NH	NH	NH	NH	Bacteria	Proteobacteria	Alphaproteobacteria	Rickettsiales	Rickettsiaceae
1105114	Rickettsia montanensis str. OSU 85-930	NH	NH	NH	NH	NH	Bacteria	Proteobacteria	Alphaproteobacteria	Rickettsiales	Rickettsiaceae
1105108	Rickettsia parkeri str. Portsmouth	NH	NH	NH	NH	NH	Bacteria	Proteobacteria	Alphaproteobacteria	Rickettsiales	Rickettsiaceae
562019	Rickettsia peacockii str. Rustic	NH	NH	NH	NH	NH	Bacteria	Proteobacteria	Alphaproteobacteria	Rickettsiales	Rickettsiaceae
481009	Rickettsia philipii str. 364D	NH	NH	NH	NH	NH	Bacteria	Proteobacteria	Alphaproteobacteria	Rickettsiales	Rickettsiaceae
449216	Rickettsia prowazekii Rp22	NH	NH	NH	NH	NH	Bacteria	Proteobacteria	Alphaproteobacteria	Rickettsiales	Rickettsiaceae
1105096	Rickettsia prowazekii str. BuV67-CWPP	NH	NH	NH	NH	NH	Bacteria	Proteobacteria	Alphaproteobacteria	Rickettsiales	Rickettsiaceae
1105094	Rickettsia prowazekii str. Chernikova	NH	NH	NH	NH	NH	Bacteria	Proteobacteria	Alphaproteobacteria	Rickettsiales	Rickettsiaceae
1105097	Rickettsia prowazekii str. Dachau	NH	NH	NH	NH	NH	Bacteria	Proteobacteria	Alphaproteobacteria	Rickettsiales	Rickettsiaceae
1105098	Rickettsia prowazekii str. GvV257	NH	NH	NH	NH	NH	Bacteria	Proteobacteria	Alphaproteobacteria	Rickettsiales	Rickettsiaceae
1105095	Rickettsia prowazekii str. Katsinyian	NH	NH	NH	NH	NH	Bacteria	Proteobacteria	Alphaproteobacteria	Rickettsiales	Rickettsiaceae
272947	Rickettsia prowazekii str. Madrid E	NH	NH	NH	NH	NH	Bacteria	Proteobacteria	Alphaproteobacteria	Rickettsiales	Rickettsiaceae
1105099	Rickettsia prowazekii str. RpGvF24	NH	NH	NH	NH	NH	Bacteria	Proteobacteria	Alphaproteobacteria	Rickettsiales	Rickettsiaceae
1105113	Rickettsia rhipicephali str. 3-7-female6-CWPP	NH	NH	NH	NH	NH	Bacteria	Proteobacteria	Alphaproteobacteria	Rickettsiales	Rickettsiaceae
392021	Rickettsia rickettsii str. 'Sheila Smith'	NH	NH	NH	NH	NH	Bacteria	Proteobacteria	Alphaproteobacteria	Rickettsiales	Rickettsiaceae
1105105	Rickettsia rickettsii str. Arizona	NH	NH	NH	NH	NH	Bacteria	Proteobacteria	Alphaproteobacteria	Rickettsiales	Rickettsiaceae
1105104	Rickettsia rickettsii str. Brazil	NH	NH	NH	NH	NH	Bacteria	Proteobacteria	Alphaproteobacteria	Rickettsiales	Rickettsiaceae
1105102	Rickettsia rickettsii str. Colombia	NH	NH	NH	NH	NH	Bacteria	Proteobacteria	Alphaproteobacteria	Rickettsiales	Rickettsiaceae
1105103	Rickettsia rickettsii str. Hauke	NH	NH	NH	NH	NH	Bacteria	Proteobacteria	Alphaproteobacteria	Rickettsiales	Rickettsiaceae
1105100	Rickettsia rickettsii str. Hino	NH	NH	NH	NH	NH	Bacteria	Proteobacteria	Alphaproteobacteria	Rickettsiales	Rickettsiaceae
452659	Rickettsia rickettsii str. Iowa	NH	NH	NH	NH	NH	Bacteria	Proteobacteria	Alphaproteobacteria	Rickettsiales	Rickettsiaceae
941638	Rickettsia slovaca 13-B	NH	NH	NH	NH	NH	Bacteria	Proteobacteria	Alphaproteobacteria	Rickettsiales	Rickettsiaceae
1105109	Rickettsia slovaca str. D-CWPP	NH	NH	NH	NH	NH	Bacteria	Proteobacteria	Alphaproteobacteria	Rickettsiales	Rickettsiaceae
1003202	Rickettsia typhi str. B9991CWPP	NH	NH	NH	NH	NH	Bacteria	Proteobacteria	Alphaproteobacteria	Rickettsiales	Rickettsiaceae
1003201	Rickettsia typhi str. TH1527	NH	NH	NH	NH	NH	Bacteria	Proteobacteria	Alphaproteobacteria	Rickettsiales	Rickettsiaceae
257363	Rickettsia typhi str. Wilmington	NH	NH	NH	NH	NH	Bacteria	Proteobacteria	Alphaproteobacteria	Rickettsiales	Rickettsiaceae
375451	Roseobacter denitrificans OCh 114	NH	NH	NH	NH	NH	Bacteria	Proteobacteria	Alphaproteobacteria	Rhodobacterales	Rhodobacteraceae
391595	Roseobacter litoralis Och 149	NH	NH	NH	NH	NH	Bacteria	Proteobacteria	Alphaproteobacteria	Rhodobacterales	Rhodobacteraceae
246200	Ruegeria pomeroyi DSS-3	NH	NH	NH	NH	NH	Bacteria	Proteobacteria	Alphaproteobacteria	Rhodobacterales	Rhodobacteraceae
292414	Ruegeria sp. TM1040	NH	NH	NH	NH	NH	Bacteria	Proteobacteria	Alphaproteobacteria	Rhodobacterales	Rhodobacteraceae
394	Sinorhizobium fredii NGR234	NH	NH	NH	NH	NH	Bacteria	Proteobacteria	Alphaproteobacteria	Rhizobiales	Rhizobiaceae
380	Sinorhizobium fredii	NH	NH	NH	NH	NH	Bacteria	Proteobacteria	Alphaproteobacteria	Rhizobiales	Rhizobiaceae
366394	Sinorhizobium medicae WSM419	NH	NH	NH	NH	NH	Bacteria	Proteobacteria	Alphaproteobacteria	Rhizobiales	Rhizobiaceae
266834	Sinorhizobium meliloti 1021	NH	NH	NH	NH	NH	Bacteria	Proteobacteria	Alphaproteobacteria	Rhizobiales	Rhizobiaceae
693982	Sinorhizobium meliloti AK83	NH	NH	NH	NH	NH	Bacteria	Proteobacteria	Alphaproteobacteria	Rhizobiales	Rhizobiaceae
698936	Sinorhizobium meliloti BL225C	NH	NH	NH	NH	NH	Bacteria	Proteobacteria	Alphaproteobacteria	Rhizobiales	Rhizobiaceae
707241	Sinorhizobium meliloti SM11	NH	NH	NH	NH	NH	Bacteria	Proteobacteria	Alphaproteobacteria	Rhizobiales	Rhizobiaceae
690566	Sphingobium chlorophenolicum L-1	NH	NH	NH	NH	NH	Bacteria	Proteobacteria	Alphaproteobacteria	Sphingomonadales	Sphingomonadaceae
452662	Sphingobium japonicum UT26S	NH	NH	NH	NH	NH	Bacteria	Proteobacteria	Alphaproteobacteria	Sphingomonadales	Sphingomonadaceae
627192	Sphingobium sp. SYK-6	NH	NH	NH	NH	NH	Bacteria	Proteobacteria	Alphaproteobacteria	Sphingomonadales	Sphingomonadaceae
392499	Sphingomonas wittichii RW1	NH	NH	NH	NH	NH	Bacteria	Proteobacteria	Alphaproteobacteria	Sphingomonadales	Sphingomonadaceae
317655	Sphingopyxis alaskensis RB2256	NH	NH	NH	NH	NH	Bacteria	Proteobacteria	Alphaproteobacteria	Sphingomonadales	Sphingomonadaceae
639283	Starkeya novella DSM 506	NH	NH	NH	NH	NH	Bacteria	Proteobacteria	Alphaproteobacteria	Rhizobiales	Xanthobacteraceae
570417	Wolbachia endosymbiont of Culex quinquefasciatus Pel	NH	NH	NH	NH	NH	Bacteria	Proteobacteria	Alphaproteobacteria	Rickettsiales	Anaplasmataceae
163164	Wolbachia endosymbiont of Drosophila melanogaster	NH	NH	NH	NH	NH	Bacteria	Proteobacteria	Alphaproteobacteria	Rickettsiales	Anaplasmataceae
292805	Wolbachia endosymbiont strain TRS of Brugia malayi	NH	NH	NH	NH	NH	Bacteria	Proteobacteria	Alphaproteobacteria	Rickettsiales	Anaplasmataceae
66084	Wolbachia sp. wRi	NH	NH	NH	NH	NH	Bacteria	Proteobacteria	Alphaproteobacteria	Rickettsiales	Anaplasmataceae
78245	Xanthobacter autotrophicus Py2	NH	NH	NH	NH	NH	Bacteria	Proteobacteria	Alphaproteobacteria	Rhizobiales	Xanthobacteraceae
555217	Zymomonas mobilis subsp. mobilis ATCC 10988	NH	NH	NH	NH	NH	Bacteria	Proteobacteria	Alphaproteobacteria	Sphingomonadales	Sphingomonadaceae
622759	Zymomonas mobilis subsp. mobilis NCIMB 11163	NH	NH	NH	NH	NH	Bacteria	Proteobacteria	Alphaproteobacteria	Sphingomonadales	Sphingomonadaceae
579138	Zymomonas mobilis subsp. pomaceae ATCC 29192	NH	NH	NH	NH	NH	Bacteria	Proteobacteria	Alphaproteobacteria	Sphingomonadales	Sphingomonadaceae
762376	Achromobacter xylosoxidans A8	NH	NH	NH	NH	NH	Bacteria	Proteobacteria	Betaproteobacteria	Burkholderiales	Alcaligenaceae
643561	Acidovorax avenae subsp. avenae ATCC 19860	NH	NH	NH	NH	NH	Bacteria	Proteobacteria	Betaproteobacteria	Burkholderiales	Comamonadaceae
397945	Acidovorax citrulli AAC00-1	NH	NH	NH	NH	NH	Bacteria	Proteobacteria	Betaproteobacteria	Burkholderiales	Comamonadaceae
535289	Acidovorax ebreus TPSY	NH	NH	NH	NH	NH	Bacteria	Proteobacteria	Betaproteobacteria	Burkholderiales	Comamonadaceae
232721	Acidovorax sp. JS42	NH	NH	NH	NH	NH	Bacteria	Proteobacteria	Betaproteobacteria	Burkholderiales	Comamonadaceae
596153	Alicycliphilus denitrificans BC	NH	NH	NH	NH	NH	Bacteria	Proteobacteria	Betaproteobacteria	Burkholderiales	Comamonadaceae
596154	Alicycliphilus denitrificans K601	NH	NH	NH	NH	NH	Bacteria	Proteobacteria	Betaproteobacteria	Burkholderiales	Comamonadaceae
76114	Aromatoleum aromaticum EbN1	NH	NH	NH	NH	NH	Bacteria	Proteobacteria	Betaproteobacteria	Rhodocyclales	Rhodocyclaceae
62928	Azoarcus sp. BH72	NH	NH	NH	NH	NH	Bacteria	Proteobacteria	Betaproteobacteria	Rhodocyclales	Rhodocyclaceae
360910	Bordetella avium 197N	NH	NH	NH	NH	NH	Bacteria	Proteobacteria	Betaproteobacteria	Burkholderiales	Alcaligenaceae
257310	Bordetella bronchiseptica RB50	NH	NH	NH	NH	NH	Bacteria	Proteobacteria	Betaproteobacteria	Burkholderiales	Alcaligenaceae
257311	Bordetella parapertussis 12822	NH	NH	NH	NH	NH	Bacteria	Proteobacteria	Betaproteobacteria	Burkholderiales	Alcaligenaceae
1017264	Bordetella pertussis CS	NH	NH	NH	NH	NH	Bacteria	Proteobacteria	Betaproteobacteria	Burkholderiales	Alcaligenaceae
257313	Bordetella pertussis Tohama I	NH	NH	NH	NH	NH	Bacteria	Proteobacteria	Betaproteobacteria	Burkholderiales	Alcaligenaceae
340100	Bordetella petrii DSM 12804	NH	NH	NH	NH	NH	Bacteria	Proteobacteria	Betaproteobacteria	Burkholderiales	Alcaligenaceae
339670	Burkholderia ambifaria AMMD	NH	NH	NH	NH	NH	Bacteria	Proteobacteria	Betaproteobacteria	Burkholderiales	Burkholderiaceae
398577	Burkholderia ambifaria MC40-6	NH	NH	NH	NH	NH	Bacteria	Proteobacteria	Betaproteobacteria	Burkholderiales	Burkholderiaceae
331271	Burkholderia cenocepacia AU 1054	NH	NH	NH	NH	NH	Bacteria	Proteobacteria	Betaproteobacteria	Burkholderiales	Burkholderiaceae
331272	Burkholderia cenocepacia HI2424	NH	NH	NH	NH	NH	Bacteria	Proteobacteria	Betaproteobacteria	Burkholderiales	Burkholderiaceae
216591	Burkholderia cenocepacia J2315	NH	NH	NH	NH	NH	Bacteria	Proteobacteria	Betaproteobacteria	Burkholderiales	Burkholderiaceae
406425	Burkholderia cenocepacia MC0-3	NH	NH	NH	NH	NH	Bacteria	Proteobacteria	Betaproteobacteria	Burkholderiales	Burkholderiaceae
999541	Burkholderia gladioli BSR3	NH	NH	NH	NH	NH	Bacteria	Proteobacteria	Betaproteobacteria	Burkholderiales	Burkholderiaceae
626418	Burkholderia glumae BGR1	NH	NH	NH	NH	NH	Bacteria	Proteobacteria	Betaproteobacteria	Burkholderiales	Burkholderiaceae
243160	Burkholderia mallei ATCC 23344	NH	NH	NH	NH	NH	Bacteria	Proteobacteria	Betaproteobacteria	Burkholderiales	Burkholderiaceae
412022	Burkholderia mallei NCTC 10229	NH	NH	NH	NH	NH	Bacteria	Proteobacteria	Betaproteobacteria	Burkholderiales	Burkholderiaceae
320389	Burkholderia mallei NCTC 10247	NH	NH	NH	NH	NH	Bacteria	Proteobacteria	Betaproteobacteria	Burkholderiales	Burkholderiaceae
320388	Burkholderia mallei SAVP1	NH	NH	NH	NH	NH	Bacteria	Proteobacteria	Betaproteobacteria	Burkholderiales	Burkholderiaceae
395019	Burkholderia multivorans ATCC 17616	NH	NH	NH	NH	NH	Bacteria	Proteobacteria	Betaproteobacteria	Burkholderiales	Burkholderiaceae
395019	Burkholderia multivorans ATCC 17616	NH	NH	NH	NH	NH	Bacteria	Proteobacteria	Betaproteobacteria	Burkholderiales	Burkholderiaceae
391038	Burkholderia phymatum STM815	NH	NH	NH	NH	NH	Bacteria	Proteobacteria	Betaproteobacteria	Burkholderiales	Burkholderiaceae
398527	Burkholderia phytofirmans PsJN	NH	NH	NH	NH	NH	Bacteria	Proteobacteria	Betaproteobacteria	Burkholderiales	Burkholderiaceae
357348	Burkholderia pseudomallei 1106a	NH	NH	NH	NH	NH	Bacteria	Proteobacteria	Betaproteobacteria	Burkholderiales	Burkholderiaceae
320372	Burkholderia pseudomallei 1710b	NH	NH	NH	NH	NH	Bacteria	Proteobacteria	Betaproteobacteria	Burkholderiales	Burkholderiaceae
320373	Burkholderia pseudomallei 668	NH	NH	NH	NH	NH	Bacteria	Proteobacteria	Betaproteobacteria	Burkholderiales	Burkholderiaceae
272560	Burkholderia pseudomallei K96243	NH	NH	NH	NH	NH	Bacteria	Proteobacteria	Betaproteobacteria	Burkholderiales	Burkholderiaceae
882378	Burkholderia rhizoxinica HKI 454	NH	NH	NH	NH	NH	Bacteria	Proteobacteria	Betaproteobacteria	Burkholderiales	Burkholderiaceae
269483	Burkholderia sp. 383	NH	NH	NH	NH	NH	Bacteria	Proteobacteria	Betaproteobacteria	Burkholderiales	Burkholderiaceae
640510	Burkholderia sp. CCGE1001	NH	NH	NH	NH	NH	Bacteria	Proteobacteria	Betaproteobacteria	Burkholderiales	Burkholderiaceae
640511	Burkholderia sp. CCGE1002	NH	NH	NH	NH	NH	Bacteria	Proteobacteria	Betaproteobacteria	Burkholderiales	Burkholderiaceae
640512	Burkholderia sp. CCGE1003	NH	NH	NH	NH	NH	Bacteria	Proteobacteria	Betaproteobacteria	Burkholderiales	Burkholderiaceae
1097668	Burkholderia sp. YI23	NH	NH	NH	NH	NH	Bacteria	Proteobacteria	Betaproteobacteria	Burkholderiales	Burkholderiaceae
271848	Burkholderia thailandensis E264	NH	NH	NH	NH	NH	Bacteria	Proteobacteria	Betaproteobacteria	Burkholderiales	Burkholderiaceae
269482	Burkholderia vietnamiensis G4	NH	NH	NH	NH	NH	Bacteria	Proteobacteria	Betaproteobacteria	Burkholderiales	Burkholderiaceae
266265	Burkholderia xenovorans LB400	NH	NH	NH	NH	NH	Bacteria	Proteobacteria	Betaproteobacteria	Burkholderiales	Burkholderiaceae
522306	Candidatus Accumulibacter phosphatis clade IIA str. UW-1	NH	NH	NH	NH	NH	Bacteria	Proteobacteria	Betaproteobacteria	NA	NA
891398	Candidatus Tremblaya princeps PCIT	NH	NH	NH	NH	NH	Bacteria	Proteobacteria	Betaproteobacteria	NA	NA
1053648	Candidatus Tremblaya princeps PCVAL	NH	NH	NH	NH	NH	Bacteria	Proteobacteria	Betaproteobacteria	NA	NA
871271	Candidatus Zinderia insecticola CARI	NH	NH	NH	NH	NH	Bacteria	Proteobacteria	Betaproteobacteria	Burkholderiales	Oxalobacteraceae
243365	Chromobacterium violaceum ATCC 12472	NP_902058	NH	NH	NH	NH	Bacteria	Proteobacteria	Betaproteobacteria	Neisseriales	Neisseriaceae
1005048	Collimonas fungivorans Ter331	YP_004754874	NH	NH	NH	NH	Bacteria	Proteobacteria	Betaproteobacteria	Burkholderiales	Oxalobacteraceae
688245	Comamonas testosteroni CNB-2	NH	NH	NH	NH	NH	Bacteria	Proteobacteria	Betaproteobacteria	Burkholderiales	Comamonadaceae
266264	Cupriavidus metallidurans CH34	NH	NH	NH	NH	NH	Bacteria	Proteobacteria	Betaproteobacteria	Burkholderiales	Burkholderiaceae
1042878	Cupriavidus necator N-1	NH	NH	NH	NH	NH	Bacteria	Proteobacteria	Betaproteobacteria	Burkholderiales	Burkholderiaceae
977880	Cupriavidus taiwanensis LMG 19424	NH	NH	NH	NH	NH	Bacteria	Proteobacteria	Betaproteobacteria	Burkholderiales	Burkholderiaceae
159087	Dechloromonas aromatica RCB	NH	NH	NH	NH	NH	Bacteria	Proteobacteria	Betaproteobacteria	Rhodocyclales	Rhodocyclaceae
640081	Dechlorosoma suillum PS	NH	NH	NH	NH	NH	Bacteria	Proteobacteria	Betaproteobacteria	Rhodocyclales	Rhodocyclaceae
398578	Delftia acidovorans SPH-1	NH	NH	NH	NH	NH	Bacteria	Proteobacteria	Betaproteobacteria	Burkholderiales	Comamonadaceae
742013	Delftia sp. Cs1-4	NH	NH	NH	NH	NH	Bacteria	Proteobacteria	Betaproteobacteria	Burkholderiales	Comamonadaceae
395494	Gallionella capsiferriformans ES-2	YP_003848368	NH	NH	NH	NH	Bacteria	Proteobacteria	Betaproteobacteria	Gallionellales	Gallionellaceae
757424	Herbaspirillum seropedicae SmR1	NH	NH	NH	NH	NH	Bacteria	Proteobacteria	Betaproteobacteria	Burkholderiales	Oxalobacteraceae
204773	Herminiimonas arsenicoxydans	NH	NH	NH	NH	NH	Bacteria	Proteobacteria	Betaproteobacteria	Burkholderiales	Oxalobacteraceae
375286	Janthinobacterium sp. Marseille	NH	NH	NH	NH	NH	Bacteria	Proteobacteria	Betaproteobacteria	Burkholderiales	Oxalobacteraceae
557598	Laribacter hongkongensis HLHK9	YP_002796382	NH	NH	NH	NH	Bacteria	Proteobacteria	Betaproteobacteria	Neisseriales	Neisseriaceae
395495	Leptothrix cholodnii SP-6	NH	NH	NH	NH	NH	Bacteria	Proteobacteria	Betaproteobacteria	Burkholderiales	NA
420662	Methylibium petroleiphilum PM1	NH	NH	NH	NH	NH	Bacteria	Proteobacteria	Betaproteobacteria	Burkholderiales	NA
265072	Methylobacillus flagellatus KT	NH	NH	NH	NH	NH	Bacteria	Proteobacteria	Betaproteobacteria	Methylophilales	Methylophilaceae
583345	Methylotenera mobilis JLW8	NH	NH	NH	NH	NH	Bacteria	Proteobacteria	Betaproteobacteria	Methylophilales	Methylophilaceae
666681	Methylotenera versatilis 301	NH	NH	NH	NH	NH	Bacteria	Proteobacteria	Betaproteobacteria	Methylophilales	Methylophilaceae
582744	Methylovorus glucosetrophus SIP3-4	NH	NH	NH	NH	NH	Bacteria	Proteobacteria	Betaproteobacteria	Methylophilales	Methylophilaceae
887061	Methylovorus sp. MP688	NH	NH	NH	NH	NH	Bacteria	Proteobacteria	Betaproteobacteria	Methylophilales	Methylophilaceae
242231	Neisseria gonorrhoeae FA 1090	NH	NH	NH	NH	NH	Bacteria	Proteobacteria	Betaproteobacteria	Neisseriales	Neisseriaceae
521006	Neisseria gonorrhoeae NCCP11945	NH	NH	NH	NH	NH	Bacteria	Proteobacteria	Betaproteobacteria	Neisseriales	Neisseriaceae
940296	Neisseria gonorrhoeae TCDC-NG08107	NH	NH	NH	NH	NH	Bacteria	Proteobacteria	Betaproteobacteria	Neisseriales	Neisseriaceae
489653	Neisseria lactamica 020-06	NH	NH	NH	NH	NH	Bacteria	Proteobacteria	Betaproteobacteria	Neisseriales	Neisseriaceae
374833	Neisseria meningitidis 053442	NH	NH	NH	NH	NH	Bacteria	Proteobacteria	Betaproteobacteria	Neisseriales	Neisseriaceae
604162	Neisseria meningitidis 8013	NH	NH	NH	NH	NH	Bacteria	Proteobacteria	Betaproteobacteria	Neisseriales	Neisseriaceae
272831	Neisseria meningitidis FAM18	NH	NH	NH	NH	NH	Bacteria	Proteobacteria	Betaproteobacteria	Neisseriales	Neisseriaceae
935599	Neisseria meningitidis G2136	NH	NH	NH	NH	NH	Bacteria	Proteobacteria	Betaproteobacteria	Neisseriales	Neisseriaceae
909420	Neisseria meningitidis H44/76	NH	NH	NH	NH	NH	Bacteria	Proteobacteria	Betaproteobacteria	Neisseriales	Neisseriaceae
935591	Neisseria meningitidis M01-240149	NH	NH	NH	NH	NH	Bacteria	Proteobacteria	Betaproteobacteria	Neisseriales	Neisseriaceae
935588	Neisseria meningitidis M01-240355	NH	NH	NH	NH	NH	Bacteria	Proteobacteria	Betaproteobacteria	Neisseriales	Neisseriaceae
935593	Neisseria meningitidis M04-240196	NH	NH	NH	NH	NH	Bacteria	Proteobacteria	Betaproteobacteria	Neisseriales	Neisseriaceae
122586	Neisseria meningitidis MC58	NH	NH	NH	NH	NH	Bacteria	Proteobacteria	Betaproteobacteria	Neisseriales	Neisseriaceae
935589	Neisseria meningitidis NZ-05/33	NH	NH	NH	NH	NH	Bacteria	Proteobacteria	Betaproteobacteria	Neisseriales	Neisseriaceae
942513	Neisseria meningitidis WUE 2594	NH	NH	NH	NH	NH	Bacteria	Proteobacteria	Betaproteobacteria	Neisseriales	Neisseriaceae
122587	Neisseria meningitidis Z2491	NH	NH	NH	NH	NH	Bacteria	Proteobacteria	Betaproteobacteria	Neisseriales	Neisseriaceae
662598	Neisseria meningitidis alpha14	NH	NH	NH	NH	NH	Bacteria	Proteobacteria	Betaproteobacteria	Neisseriales	Neisseriaceae
630588	Neisseria meningitidis alpha710	NH	NH	NH	NH	NH	Bacteria	Proteobacteria	Betaproteobacteria	Neisseriales	Neisseriaceae
228410	Nitrosomonas europaea ATCC 19718	NP_841603	NH	NH	NH	NH	Bacteria	Proteobacteria	Betaproteobacteria	Nitrosomonadales	Nitrosomonadaceae
335283	Nitrosomonas eutropha C91	YP_748349	NH	NH	NH	NH	Bacteria	Proteobacteria	Betaproteobacteria	Nitrosomonadales	Nitrosomonadaceae
153948	Nitrosomonas sp. AL212	NH	NH	NH	NH	NH	Bacteria	Proteobacteria	Betaproteobacteria	Nitrosomonadales	Nitrosomonadaceae
261292	Nitrosomonas sp. Is79A3	NH	NH	NH	NH	NH	Bacteria	Proteobacteria	Betaproteobacteria	Nitrosomonadales	Nitrosomonadaceae
323848	Nitrosospira multiformis ATCC 25196	NH	NH	NH	NH	NH	Bacteria	Proteobacteria	Betaproteobacteria	Nitrosomonadales	Nitrosomonadaceae
365044	Polaromonas naphthalenivorans CJ2	NH	NH	NH	NH	NH	Bacteria	Proteobacteria	Betaproteobacteria	Burkholderiales	Comamonadaceae
296591	Polaromonas sp. JS666	NH	NH	NH	NH	NH	Bacteria	Proteobacteria	Betaproteobacteria	Burkholderiales	Comamonadaceae
312153	Polynucleobacter necessarius subsp. asymbioticus QLW-P1DMWA-1	NH	NH	NH	NH	NH	Bacteria	Proteobacteria	Betaproteobacteria	Burkholderiales	Burkholderiaceae
452638	Polynucleobacter necessarius subsp. necessarius STIR1	NH	NH	NH	NH	NH	Bacteria	Proteobacteria	Betaproteobacteria	Burkholderiales	Burkholderiaceae
748280	Pseudogulbenkiania sp. NH8B	NH	NH	NH	NH	NH	Bacteria	Proteobacteria	Betaproteobacteria	Neisseriales	Neisseriaceae
1007105	Pusillimonas sp. T7-7	NH	NH	NH	NH	NH	Bacteria	Proteobacteria	Betaproteobacteria	Burkholderiales	Alcaligenaceae
381666	Ralstonia eutropha H16	NH	NH	NH	NH	NH	Bacteria	Proteobacteria	Betaproteobacteria	Burkholderiales	Burkholderiaceae
264198	Ralstonia eutropha JMP134	NH	NH	NH	NH	NH	Bacteria	Proteobacteria	Betaproteobacteria	Burkholderiales	Burkholderiaceae
428406	Ralstonia pickettii 12D	NH	NH	NH	NH	NH	Bacteria	Proteobacteria	Betaproteobacteria	Burkholderiales	Burkholderiaceae
402626	Ralstonia pickettii 12J	NH	NH	NH	NH	NH	Bacteria	Proteobacteria	Betaproteobacteria	Burkholderiales	Burkholderiaceae
859656	Ralstonia solanacearum CFBP2957	NH	NH	NH	NH	NH	Bacteria	Proteobacteria	Betaproteobacteria	Burkholderiales	Burkholderiaceae
267608	Ralstonia solanacearum GMI1000	NH	NH	NH	NH	NH	Bacteria	Proteobacteria	Betaproteobacteria	Burkholderiales	Burkholderiaceae
1031711	Ralstonia solanacearum Po82	NH	NH	NH	NH	NH	Bacteria	Proteobacteria	Betaproteobacteria	Burkholderiales	Burkholderiaceae
365046	Ramlibacter tataouinensis TTB310	NH	NH	NH	NH	NH	Bacteria	Proteobacteria	Betaproteobacteria	Burkholderiales	Comamonadaceae
338969	Rhodoferax ferrireducens T118	NH	NH	NH	NH	NH	Bacteria	Proteobacteria	Betaproteobacteria	Burkholderiales	Comamonadaceae
983917	Rubrivivax gelatinosus IL144	NH	NH	NH	NH	NH	Bacteria	Proteobacteria	Betaproteobacteria	Burkholderiales	NA
580332	Sideroxydans lithotrophicus ES-1	YP_003523855	NH	NH	NH	NH	Bacteria	Proteobacteria	Betaproteobacteria	Gallionellales	Gallionellaceae
1008459	Taylorella asinigenitalis MCE3	NH	NH	NH	NH	NH	Bacteria	Proteobacteria	Betaproteobacteria	Burkholderiales	Alcaligenaceae
937774	Taylorella equigenitalis MCE9	NH	NH	NH	NH	NH	Bacteria	Proteobacteria	Betaproteobacteria	Burkholderiales	Alcaligenaceae
85643	Thauera sp. MZ1T	NH	NH	NH	NH	NH	Bacteria	Proteobacteria	Betaproteobacteria	Rhodocyclales	Rhodocyclaceae
292415	Thiobacillus denitrificans ATCC 25259	NH	NH	NH	NH	NH	Bacteria	Proteobacteria	Betaproteobacteria	Hydrogenophilales	Hydrogenophilaceae
75379	Thiomonas intermedia K12	YP_003642272	NH	NH	NH	NH	Bacteria	Proteobacteria	Betaproteobacteria	Burkholderiales	NA
426114	Thiomonas sp. 3As	NH	NH	NH	NH	NH	Bacteria	Proteobacteria	Betaproteobacteria	Burkholderiales	NA
595537	Variovorax paradoxus EPS	NH	NH	NH	NH	NH	Bacteria	Proteobacteria	Betaproteobacteria	Burkholderiales	Comamonadaceae
543728	Variovorax paradoxus S110	NH	NH	NH	NH	NH	Bacteria	Proteobacteria	Betaproteobacteria	Burkholderiales	Comamonadaceae
391735	Verminephrobacter eiseniae EF01-2	NH	NH	NH	NH	NH	Bacteria	Proteobacteria	Betaproteobacteria	Burkholderiales	Comamonadaceae
455488	Anaeromyxobacter dehalogenans 2CP-1	NH	NH	NH	NH	NH	Bacteria	Proteobacteria	Deltaproteobacteria	Myxococcales	Myxococcaceae
290397	Anaeromyxobacter dehalogenans 2CP-C	NH	NH	NH	NH	NH	Bacteria	Proteobacteria	Deltaproteobacteria	Myxococcales	Myxococcaceae
404589	Anaeromyxobacter sp. Fw109-5	NH	NH	NH	NH	NH	Bacteria	Proteobacteria	Deltaproteobacteria	Myxococcales	Myxococcaceae
447217	Anaeromyxobacter sp. K	NH	NH	NH	NH	NH	Bacteria	Proteobacteria	Deltaproteobacteria	Myxococcales	Myxococcaceae
862908	Bacteriovorax marinus SJ	NH	NH	NH	NH	NH	Bacteria	Proteobacteria	Deltaproteobacteria	Bdellovibrionales	Bacteriovoracaceae
264462	Bdellovibrio bacteriovorus HD100	NH	NH	NH	NH	NH	Bacteria	Proteobacteria	Deltaproteobacteria	Bdellovibrionales	Bdellovibrionaceae
1144275	Corallococcus coralloides DSM 2259	NH	NH	NH	NH	NH	Bacteria	Proteobacteria	Deltaproteobacteria	Myxococcales	Myxococcaceae
644282	Desulfarculus baarsii DSM 2075	NH	NH	NH	NH	NH	Bacteria	Proteobacteria	Deltaproteobacteria	Desulfarculales	Desulfarculaceae
439235	Desulfatibacillum alkenivorans AK-01	NH	NH	NH	NH	NH	Bacteria	Proteobacteria	Deltaproteobacteria	Desulfobacterales	Desulfobacteraceae
880072	Desulfobacca acetoxidans DSM 11109	NH	NH	NH	NH	NH	Bacteria	Proteobacteria	Deltaproteobacteria	Syntrophobacterales	Syntrophaceae
177437	Desulfobacterium autotrophicum HRM2	NH	NH	NH	NH	NH	Bacteria	Proteobacteria	Deltaproteobacteria	Desulfobacterales	Desulfobacteraceae
577650	Desulfobulbus propionicus DSM 2032	NH	NH	NH	NH	NH	Bacteria	Proteobacteria	Deltaproteobacteria	Desulfobacterales	Desulfobulbaceae
96561	Desulfococcus oleovorans Hxd3	NH	NH	NH	NH	NH	Bacteria	Proteobacteria	Deltaproteobacteria	Desulfobacterales	Desulfobacteraceae
485915	Desulfohalobium retbaense DSM 5692	NH	NH	NH	NH	NH	Bacteria	Proteobacteria	Deltaproteobacteria	Desulfovibrionales	Desulfohalobiaceae
525897	Desulfomicrobium baculatum DSM 4028	NH	NH	NH	NH	NH	Bacteria	Proteobacteria	Deltaproteobacteria	Desulfovibrionales	Desulfomicrobiaceae
177439	Desulfotalea psychrophila LSv54	NH	NH	NH	NH	NH	Bacteria	Proteobacteria	Deltaproteobacteria	Desulfobacterales	Desulfobulbaceae
643562	Desulfovibrio aespoeensis Aspo-2	NH	NH	NH	NH	NH	Bacteria	Proteobacteria	Deltaproteobacteria	Desulfovibrionales	Desulfovibrionaceae
690850	Desulfovibrio africanus str. Walvis Bay	NH	NH	NH	NH	NH	Bacteria	Proteobacteria	Deltaproteobacteria	Desulfovibrionales	Desulfovibrionaceae
207559	Desulfovibrio alaskensis G20	NH	NH	NH	NH	NH	Bacteria	Proteobacteria	Deltaproteobacteria	Desulfovibrionales	Desulfovibrionaceae
641491	Desulfovibrio desulfuricans ND132	NH	NH	NH	NH	NH	Bacteria	Proteobacteria	Deltaproteobacteria	Desulfovibrionales	Desulfovibrionaceae
525146	Desulfovibrio desulfuricans subsp. desulfuricans str. ATCC 27774	NH	NH	NH	NH	NH	Bacteria	Proteobacteria	Deltaproteobacteria	Desulfovibrionales	Desulfovibrionaceae
573370	Desulfovibrio magneticus RS-1	NH	NH	NH	NH	NH	Bacteria	Proteobacteria	Deltaproteobacteria	Desulfovibrionales	Desulfovibrionaceae
526222	Desulfovibrio salexigens DSM 2638	NH	NH	NH	NH	NH	Bacteria	Proteobacteria	Deltaproteobacteria	Desulfovibrionales	Desulfovibrionaceae
391774	Desulfovibrio vulgaris DP4	NH	NH	NH	NH	NH	Bacteria	Proteobacteria	Deltaproteobacteria	Desulfovibrionales	Desulfovibrionaceae
573059	Desulfovibrio vulgaris RCH1	NH	NH	NH	NH	NH	Bacteria	Proteobacteria	Deltaproteobacteria	Desulfovibrionales	Desulfovibrionaceae
883	Desulfovibrio vulgaris str. 'Miyazaki F'	NH	NH	NH	NH	NH	Bacteria	Proteobacteria	Deltaproteobacteria	Desulfovibrionales	Desulfovibrionaceae
882	Desulfovibrio vulgaris str. Hildenborough	NH	NH	NH	NH	NH	Bacteria	Proteobacteria	Deltaproteobacteria	Desulfovibrionales	Desulfovibrionaceae
589865	Desulfurivibrio alkaliphilus AHT2	NH	NH	NH	NH	NH	Bacteria	Proteobacteria	Deltaproteobacteria	Desulfobacterales	Desulfobulbaceae
404380	Geobacter bemidjiensis Bem	NH	NH	NH	NH	NH	Bacteria	Proteobacteria	Deltaproteobacteria	Desulfuromonadales	Geobacteraceae
398767	Geobacter lovleyi SZ	NH	NH	NH	NH	NH	Bacteria	Proteobacteria	Deltaproteobacteria	Desulfuromonadales	Geobacteraceae
269799	Geobacter metallireducens GS-15	NH	NH	NH	NH	NH	Bacteria	Proteobacteria	Deltaproteobacteria	Desulfuromonadales	Geobacteraceae
316067	Geobacter sp. FRC-32	NH	NH	NH	NH	NH	Bacteria	Proteobacteria	Deltaproteobacteria	Desulfuromonadales	Geobacteraceae
443143	Geobacter sp. M18	NH	NH	NH	NH	NH	Bacteria	Proteobacteria	Deltaproteobacteria	Desulfuromonadales	Geobacteraceae
443144	Geobacter sp. M21	NH	NH	NH	NH	NH	Bacteria	Proteobacteria	Deltaproteobacteria	Desulfuromonadales	Geobacteraceae
663917	Geobacter sulfurreducens KN400	NH	NH	NH	NH	NH	Bacteria	Proteobacteria	Deltaproteobacteria	Desulfuromonadales	Geobacteraceae
243231	Geobacter sulfurreducens PCA	NH	NH	NH	NH	NH	Bacteria	Proteobacteria	Deltaproteobacteria	Desulfuromonadales	Geobacteraceae
351605	Geobacter uraniireducens Rf4	NH	NH	NH	NH	NH	Bacteria	Proteobacteria	Deltaproteobacteria	Desulfuromonadales	Geobacteraceae
502025	Haliangium ochraceum DSM 14365	NH	NH	NH	NH	NH	Bacteria	Proteobacteria	Deltaproteobacteria	Myxococcales	Kofleriaceae
760142	Hippea maritima DSM 10411	NH	NH	NH	NH	NH	Bacteria	Proteobacteria	Deltaproteobacteria	Desulfurellales	Desulfurellaceae
363253	Lawsonia intracellularis PHE/MN1-00	NH	NH	NH	NH	NH	Bacteria	Proteobacteria	Deltaproteobacteria	Desulfovibrionales	Desulfovibrionaceae
483219	Myxococcus fulvus HW-1	NH	NH	NH	NH	NH	Bacteria	Proteobacteria	Deltaproteobacteria	Myxococcales	Myxococcaceae
246197	Myxococcus xanthus DK 1622	NH	NH	NH	NH	NH	Bacteria	Proteobacteria	Deltaproteobacteria	Myxococcales	Myxococcaceae
338963	Pelobacter carbinolicus DSM 2380	YP_357837	NH	NH	NH	NH	Bacteria	Proteobacteria	Deltaproteobacteria	Desulfuromonadales	Pelobacteraceae
338966	Pelobacter propionicus DSM 2379	NH	NH	NH	NH	NH	Bacteria	Proteobacteria	Deltaproteobacteria	Desulfuromonadales	Pelobacteraceae
448385	Sorangium cellulosum 'So ce 56'	NH	NH	NH	NH	NH	Bacteria	Proteobacteria	Deltaproteobacteria	Myxococcales	Polyangiaceae
378806	Stigmatella aurantiaca DW4/3-1	NH	NH	NH	NH	NH	Bacteria	Proteobacteria	Deltaproteobacteria	Myxococcales	Cystobacteraceae
335543	Syntrophobacter fumaroxidans MPOB	NH	NH	NH	NH	NH	Bacteria	Proteobacteria	Deltaproteobacteria	Syntrophobacterales	Syntrophobacteraceae
56780	Syntrophus aciditrophicus SB	NH	NH	NH	NH	NH	Bacteria	Proteobacteria	Deltaproteobacteria	Syntrophobacterales	Syntrophaceae
944546	Arcobacter butzleri ED-1	NH	NH	NH	NH	NH	Bacteria	Proteobacteria	Epsilonproteobacteria	Campylobacterales	Campylobacteraceae
367737	Arcobacter butzleri RM4018	NH	NH	NH	NH	NH	Bacteria	Proteobacteria	Epsilonproteobacteria	Campylobacterales	Campylobacteraceae
572480	Arcobacter nitrofigilis DSM 7299	NH	NH	NH	NH	NH	Bacteria	Proteobacteria	Epsilonproteobacteria	Campylobacterales	Campylobacteraceae
944547	Arcobacter sp. L	NH	NH	NH	NH	NH	Bacteria	Proteobacteria	Epsilonproteobacteria	Campylobacterales	Campylobacteraceae
360104	Campylobacter concisus 13826	NH	NH	NH	NH	NH	Bacteria	Proteobacteria	Epsilonproteobacteria	Campylobacterales	Campylobacteraceae
360105	Campylobacter curvus 525.92	NH	NH	NH	NH	NH	Bacteria	Proteobacteria	Epsilonproteobacteria	Campylobacterales	Campylobacteraceae
360106	Campylobacter fetus subsp. fetus 82-40	NH	NH	NH	NH	NH	Bacteria	Proteobacteria	Epsilonproteobacteria	Campylobacterales	Campylobacteraceae
360107	Campylobacter hominis ATCC BAA-381	NH	NH	NH	NH	NH	Bacteria	Proteobacteria	Epsilonproteobacteria	Campylobacterales	Campylobacteraceae
195099	Campylobacter jejuni RM1221	NH	NH	NH	NH	NH	Bacteria	Proteobacteria	Epsilonproteobacteria	Campylobacterales	Campylobacteraceae
360109	Campylobacter jejuni subsp. doylei 269.97	NH	NH	NH	NH	NH	Bacteria	Proteobacteria	Epsilonproteobacteria	Campylobacterales	Campylobacteraceae
354242	Campylobacter jejuni subsp. jejuni 81-176	NH	NH	NH	NH	NH	Bacteria	Proteobacteria	Epsilonproteobacteria	Campylobacterales	Campylobacteraceae
407148	Campylobacter jejuni subsp. jejuni 81116	NH	NH	NH	NH	NH	Bacteria	Proteobacteria	Epsilonproteobacteria	Campylobacterales	Campylobacteraceae
567106	Campylobacter jejuni subsp. jejuni IA3902	NH	NH	NH	NH	NH	Bacteria	Proteobacteria	Epsilonproteobacteria	Campylobacterales	Campylobacteraceae
757425	Campylobacter jejuni subsp. jejuni ICDCCJ07001	NH	NH	NH	NH	NH	Bacteria	Proteobacteria	Epsilonproteobacteria	Campylobacterales	Campylobacteraceae
645464	Campylobacter jejuni subsp. jejuni M1	NH	NH	NH	NH	NH	Bacteria	Proteobacteria	Epsilonproteobacteria	Campylobacterales	Campylobacteraceae
192222	Campylobacter jejuni subsp. jejuni NCTC 11168 = ATCC 700819	NH	NH	NH	NH	NH	Bacteria	Proteobacteria	Epsilonproteobacteria	Campylobacterales	Campylobacteraceae
718271	Campylobacter jejuni subsp. jejuni S3	NH	NH	NH	NH	NH	Bacteria	Proteobacteria	Epsilonproteobacteria	Campylobacterales	Campylobacteraceae
306263	Campylobacter lari RM2100	NH	NH	NH	NH	NH	Bacteria	Proteobacteria	Epsilonproteobacteria	Campylobacterales	Campylobacteraceae
382638	Helicobacter acinonychis str. Sheeba	NH	NH	NH	NH	NH	Bacteria	Proteobacteria	Epsilonproteobacteria	Campylobacterales	Helicobacteraceae
1002804	Helicobacter bizzozeronii CIII-1	NH	NH	NH	NH	NH	Bacteria	Proteobacteria	Epsilonproteobacteria	Campylobacterales	Helicobacteraceae
936155	Helicobacter felis ATCC 49179	NH	NH	NH	NH	NH	Bacteria	Proteobacteria	Epsilonproteobacteria	Campylobacterales	Helicobacteraceae
235279	Helicobacter hepaticus ATCC 51449	NH	NH	NH	NH	NH	Bacteria	Proteobacteria	Epsilonproteobacteria	Campylobacterales	Helicobacteraceae
679897	Helicobacter mustelae 12198	NH	NH	NH	NH	NH	Bacteria	Proteobacteria	Epsilonproteobacteria	Campylobacterales	Helicobacteraceae
985081	Helicobacter pylori 2017	NH	NH	NH	NH	NH	Bacteria	Proteobacteria	Epsilonproteobacteria	Campylobacterales	Helicobacteraceae
985080	Helicobacter pylori 2018	NH	NH	NH	NH	NH	Bacteria	Proteobacteria	Epsilonproteobacteria	Campylobacterales	Helicobacteraceae
85962	Helicobacter pylori 26695	NH	NH	NH	NH	NH	Bacteria	Proteobacteria	Epsilonproteobacteria	Campylobacterales	Helicobacteraceae
585535	Helicobacter pylori 35A	NH	NH	NH	NH	NH	Bacteria	Proteobacteria	Epsilonproteobacteria	Campylobacterales	Helicobacteraceae
290847	Helicobacter pylori 51	NH	NH	NH	NH	NH	Bacteria	Proteobacteria	Epsilonproteobacteria	Campylobacterales	Helicobacteraceae
585538	Helicobacter pylori 83	NH	NH	NH	NH	NH	Bacteria	Proteobacteria	Epsilonproteobacteria	Campylobacterales	Helicobacteraceae
869727	Helicobacter pylori 908	NH	NH	NH	NH	NH	Bacteria	Proteobacteria	Epsilonproteobacteria	Campylobacterales	Helicobacteraceae
592205	Helicobacter pylori B38	NH	NH	NH	NH	NH	Bacteria	Proteobacteria	Epsilonproteobacteria	Campylobacterales	Helicobacteraceae
693745	Helicobacter pylori B8	NH	NH	NH	NH	NH	Bacteria	Proteobacteria	Epsilonproteobacteria	Campylobacterales	Helicobacteraceae
765964	Helicobacter pylori Cuz20	NH	NH	NH	NH	NH	Bacteria	Proteobacteria	Epsilonproteobacteria	Campylobacterales	Helicobacteraceae
1055527	Helicobacter pylori ELS37	NH	NH	NH	NH	NH	Bacteria	Proteobacteria	Epsilonproteobacteria	Campylobacterales	Helicobacteraceae
866344	Helicobacter pylori F16	NH	NH	NH	NH	NH	Bacteria	Proteobacteria	Epsilonproteobacteria	Campylobacterales	Helicobacteraceae
866345	Helicobacter pylori F30	NH	NH	NH	NH	NH	Bacteria	Proteobacteria	Epsilonproteobacteria	Campylobacterales	Helicobacteraceae
102608	Helicobacter pylori F32	NH	NH	NH	NH	NH	Bacteria	Proteobacteria	Epsilonproteobacteria	Campylobacterales	Helicobacteraceae
866346	Helicobacter pylori F57	NH	NH	NH	NH	NH	Bacteria	Proteobacteria	Epsilonproteobacteria	Campylobacterales	Helicobacteraceae
563041	Helicobacter pylori G27	NH	NH	NH	NH	NH	Bacteria	Proteobacteria	Epsilonproteobacteria	Campylobacterales	Helicobacteraceae
907240	Helicobacter pylori Gambia94/24	NH	NH	NH	NH	NH	Bacteria	Proteobacteria	Epsilonproteobacteria	Campylobacterales	Helicobacteraceae
357544	Helicobacter pylori HPAG1	NH	NH	NH	NH	NH	Bacteria	Proteobacteria	Epsilonproteobacteria	Campylobacterales	Helicobacteraceae
907238	Helicobacter pylori India7	NH	NH	NH	NH	NH	Bacteria	Proteobacteria	Epsilonproteobacteria	Campylobacterales	Helicobacteraceae
85963	Helicobacter pylori J99	NH	NH	NH	NH	NH	Bacteria	Proteobacteria	Epsilonproteobacteria	Campylobacterales	Helicobacteraceae
907237	Helicobacter pylori Lithuania75	NH	NH	NH	NH	NH	Bacteria	Proteobacteria	Epsilonproteobacteria	Campylobacterales	Helicobacteraceae
570508	Helicobacter pylori P12	NH	NH	NH	NH	NH	Bacteria	Proteobacteria	Epsilonproteobacteria	Campylobacterales	Helicobacteraceae
765963	Helicobacter pylori PeCan4	NH	NH	NH	NH	NH	Bacteria	Proteobacteria	Epsilonproteobacteria	Campylobacterales	Helicobacteraceae
1055528	Helicobacter pylori Puno120	NH	NH	NH	NH	NH	Bacteria	Proteobacteria	Epsilonproteobacteria	Campylobacterales	Helicobacteraceae
1055529	Helicobacter pylori Puno135	NH	NH	NH	NH	NH	Bacteria	Proteobacteria	Epsilonproteobacteria	Campylobacterales	Helicobacteraceae
765962	Helicobacter pylori SJM180	NH	NH	NH	NH	NH	Bacteria	Proteobacteria	Epsilonproteobacteria	Campylobacterales	Helicobacteraceae
1055530	Helicobacter pylori SNT49	NH	NH	NH	NH	NH	Bacteria	Proteobacteria	Epsilonproteobacteria	Campylobacterales	Helicobacteraceae
794851	Helicobacter pylori Sat464	NH	NH	NH	NH	NH	Bacteria	Proteobacteria	Epsilonproteobacteria	Campylobacterales	Helicobacteraceae
512562	Helicobacter pylori Shi470	NH	NH	NH	NH	NH	Bacteria	Proteobacteria	Epsilonproteobacteria	Campylobacterales	Helicobacteraceae
907239	Helicobacter pylori SouthAfrica7	NH	NH	NH	NH	NH	Bacteria	Proteobacteria	Epsilonproteobacteria	Campylobacterales	Helicobacteraceae
637913	Helicobacter pylori v225d	NH	NH	NH	NH	NH	Bacteria	Proteobacteria	Epsilonproteobacteria	Campylobacterales	Helicobacteraceae
210	Helicobacter pylori	NH	NH	NH	NH	NH	Bacteria	Proteobacteria	Epsilonproteobacteria	Campylobacterales	Helicobacteraceae
598659	Nautilia profundicola AmH	NH	NH	NH	NH	NH	Bacteria	Proteobacteria	Epsilonproteobacteria	Nautiliales	Nautiliaceae
749222	Nitratifractor salsuginis DSM 16511	NH	NH	NH	NH	NH	Bacteria	Proteobacteria	Epsilonproteobacteria	NA	NA
387092	Nitratiruptor sp. SB155-2	NH	NH	NH	NH	NH	Bacteria	Proteobacteria	Epsilonproteobacteria	NA	NA
709032	Sulfuricurvum kujiense DSM 16994	NH	NH	NH	NH	NH	Bacteria	Proteobacteria	Epsilonproteobacteria	Campylobacterales	Helicobacteraceae
563040	Sulfurimonas autotrophica DSM 16294	NH	NH	NH	NH	NH	Bacteria	Proteobacteria	Epsilonproteobacteria	Campylobacterales	Helicobacteraceae
326298	Sulfurimonas denitrificans DSM 1251	NH	NH	NH	NH	NH	Bacteria	Proteobacteria	Epsilonproteobacteria	Campylobacterales	Helicobacteraceae
525898	Sulfurospirillum deleyianum DSM 6946	NH	NH	NH	NH	NH	Bacteria	Proteobacteria	Epsilonproteobacteria	Campylobacterales	Campylobacteraceae
387093	Sulfurovum sp. NBC37-1	NH	NH	NH	NH	NH	Bacteria	Proteobacteria	Epsilonproteobacteria	NA	NA
273121	Wolinella succinogenes DSM 1740	NH	NH	NH	NH	NH	Bacteria	Proteobacteria	Epsilonproteobacteria	Campylobacterales	Helicobacteraceae
990288	Acidithiobacillus caldus SM-1	NH	NH	NH	NH	NH	Bacteria	Proteobacteria	Gammaproteobacteria	Acidithiobacillales	Acidithiobacillaceae
743299	Acidithiobacillus ferrivorans SS3	NH	NH	NH	NH	NH	Bacteria	Proteobacteria	Gammaproteobacteria	Acidithiobacillales	Acidithiobacillaceae
243159	Acidithiobacillus ferrooxidans ATCC 23270	NH	NH	NH	NH	NH	Bacteria	Proteobacteria	Gammaproteobacteria	Acidithiobacillales	Acidithiobacillaceae
380394	Acidithiobacillus ferrooxidans ATCC 53993	NH	NH	NH	NH	NH	Bacteria	Proteobacteria	Gammaproteobacteria	Acidithiobacillales	Acidithiobacillaceae
696749	Acinetobacter baumannii 1656-2	YP_005515444	NH	NH	NH	NH	Bacteria	Proteobacteria	Gammaproteobacteria	Pseudomonadales	Moraxellaceae
480119	Acinetobacter baumannii AB0057	YP_002320315	NH	NH	NH	NH	Bacteria	Proteobacteria	Gammaproteobacteria	Pseudomonadales	Moraxellaceae
557600	Acinetobacter baumannii AB307-0294	YP_002324816	NH	NH	NH	NH	Bacteria	Proteobacteria	Gammaproteobacteria	Pseudomonadales	Moraxellaceae
405416	Acinetobacter baumannii ACICU	YP_001847477	NH	NH	NH	NH	Bacteria	Proteobacteria	Gammaproteobacteria	Pseudomonadales	Moraxellaceae
400667	Acinetobacter baumannii ATCC 17978	YP_001085563	NH	NH	NH	NH	Bacteria	Proteobacteria	Gammaproteobacteria	Pseudomonadales	Moraxellaceae
509173	Acinetobacter baumannii AYE	YP_001712867	NH	NH	NH	NH	Bacteria	Proteobacteria	Gammaproteobacteria	Pseudomonadales	Moraxellaceae
497978	Acinetobacter baumannii MDR-ZJ06	YP_005526958	NH	NH	NH	NH	Bacteria	Proteobacteria	Gammaproteobacteria	Pseudomonadales	Moraxellaceae
980514	Acinetobacter baumannii TCDC-AB0715	NH	NH	NH	NH	NH	Bacteria	Proteobacteria	Gammaproteobacteria	Pseudomonadales	Moraxellaceae
470	Acinetobacter baumannii	NH	NH	NH	NH	NH	Bacteria	Proteobacteria	Gammaproteobacteria	Pseudomonadales	Moraxellaceae
871585	Acinetobacter calcoaceticus PHEA-2	YP_004996279	NH	NH	NH	NH	Bacteria	Proteobacteria	Gammaproteobacteria	Pseudomonadales	Moraxellaceae
436717	Acinetobacter oleivorans DR1	YP_003731161	NH	NH	NH	NH	Bacteria	Proteobacteria	Gammaproteobacteria	Pseudomonadales	Moraxellaceae
62977	Acinetobacter sp. ADP1	NH	NH	NH	NH	NH	Bacteria	Proteobacteria	Gammaproteobacteria	Pseudomonadales	Moraxellaceae
434271	Actinobacillus pleuropneumoniae serovar 3 str. JL03	NH	NH	NH	NH	NH	Bacteria	Proteobacteria	Gammaproteobacteria	Pasteurellales	Pasteurellaceae
416269	Actinobacillus pleuropneumoniae serovar 5b str. L20	NH	NH	NH	NH	NH	Bacteria	Proteobacteria	Gammaproteobacteria	Pasteurellales	Pasteurellaceae
537457	Actinobacillus pleuropneumoniae serovar 7 str. AP76	NH	NH	NH	NH	NH	Bacteria	Proteobacteria	Gammaproteobacteria	Pasteurellales	Pasteurellaceae
339671	Actinobacillus succinogenes 130Z	NH	NH	NH	NH	NH	Bacteria	Proteobacteria	Gammaproteobacteria	Pasteurellales	Pasteurellaceae
380703	Aeromonas hydrophila subsp. hydrophila ATCC 7966	YP_854946	YP_856022	NH	NH	NH	Bacteria	Proteobacteria	Gammaproteobacteria	Aeromonadales	Aeromonadaceae
382245	Aeromonas salmonicida subsp. salmonicida A449	YP_001143626	YP_001142643	NH	NH	NH	Bacteria	Proteobacteria	Gammaproteobacteria	Aeromonadales	Aeromonadaceae
998088	Aeromonas veronii B565	YP_004394294	YP_004393356	NH	NH	NH	Bacteria	Proteobacteria	Gammaproteobacteria	Aeromonadales	Aeromonadaceae
754507	Aggregatibacter actinomycetemcomitans ANH9381	NH	NH	NH	NH	NH	Bacteria	Proteobacteria	Gammaproteobacteria	Pasteurellales	Pasteurellaceae
668336	Aggregatibacter actinomycetemcomitans D11S-1	NH	NH	NH	NH	NH	Bacteria	Proteobacteria	Gammaproteobacteria	Pasteurellales	Pasteurellaceae
634176	Aggregatibacter aphrophilus NJ8700	NH	NH	NH	NH	NH	Bacteria	Proteobacteria	Gammaproteobacteria	Pasteurellales	Pasteurellaceae
393595	Alcanivorax borkumensis SK2	NH	NH	NH	NH	NH	Bacteria	Proteobacteria	Gammaproteobacteria	Oceanospirillales	Alcanivoracaceae
316275	Aliivibrio salmonicida LFI1238	YP_002264215	NH	NH	NH	NH	Bacteria	Proteobacteria	Gammaproteobacteria	Vibrionales	Vibrionaceae
187272	Alkalilimnicola ehrlichii MLHE-1	NH	NH	NH	NH	NH	Bacteria	Proteobacteria	Gammaproteobacteria	Chromatiales	Ectothiorhodospiraceae
572477	Allochromatium vinosum DSM 180	NH	NH	NH	NH	NH	Bacteria	Proteobacteria	Gammaproteobacteria	Chromatiales	Chromatiaceae
314275	Alteromonas macleodii str. 'Deep ecotype'	NH	NH	NH	NH	NH	Bacteria	Proteobacteria	Gammaproteobacteria	Alteromonadales	Alteromonadaceae
715451	Alteromonas sp. SN2	NH	NH	NH	NH	NH	Bacteria	Proteobacteria	Gammaproteobacteria	Alteromonadales	Alteromonadaceae
322710	Azotobacter vinelandii DJ	NH	NH	NH	NH	NH	Bacteria	Proteobacteria	Gammaproteobacteria	Pseudomonadales	Pseudomonadaceae
374463	Baumannia cicadellinicola str. Hc (Homalodisca coagulata)	NH	NH	NH	NH	NH	Bacteria	Proteobacteria	Gammaproteobacteria	NA	NA
261317	Buchnera aphidicola (Cinara tujafilina)	NH	NH	NH	NH	NH	Bacteria	Proteobacteria	Gammaproteobacteria	Enterobacteriales	Enterobacteriaceae
372461	Buchnera aphidicola BCc	NH	NH	NH	NH	NH	Bacteria	Proteobacteria	Gammaproteobacteria	Enterobacteriales	Enterobacteriaceae
563178	Buchnera aphidicola str. 5A (Acyrthosiphon pisum)	NH	NH	NH	NH	NH	Bacteria	Proteobacteria	Gammaproteobacteria	Enterobacteriales	Enterobacteriaceae
107806	Buchnera aphidicola str. APS (Acyrthosiphon pisum)	NH	NH	NH	NH	NH	Bacteria	Proteobacteria	Gammaproteobacteria	Enterobacteriales	Enterobacteriaceae
1005090	Buchnera aphidicola str. Ak (Acyrthosiphon kondoi)	NH	NH	NH	NH	NH	Bacteria	Proteobacteria	Gammaproteobacteria	Enterobacteriales	Enterobacteriaceae
224915	Buchnera aphidicola str. Bp (Baizongia pistaciae)	NH	NH	NH	NH	NH	Bacteria	Proteobacteria	Gammaproteobacteria	Enterobacteriales	Enterobacteriaceae
713600	Buchnera aphidicola str. JF98 (Acyrthosiphon pisum)	NH	NH	NH	NH	NH	Bacteria	Proteobacteria	Gammaproteobacteria	Enterobacteriales	Enterobacteriaceae
713601	Buchnera aphidicola str. JF99 (Acyrthosiphon pisum)	NH	NH	NH	NH	NH	Bacteria	Proteobacteria	Gammaproteobacteria	Enterobacteriales	Enterobacteriaceae
713603	Buchnera aphidicola str. LL01 (Acyrthosiphon pisum)	NH	NH	NH	NH	NH	Bacteria	Proteobacteria	Gammaproteobacteria	Enterobacteriales	Enterobacteriaceae
198804	Buchnera aphidicola str. Sg (Schizaphis graminum)	NH	NH	NH	NH	NH	Bacteria	Proteobacteria	Gammaproteobacteria	Enterobacteriales	Enterobacteriaceae
713602	Buchnera aphidicola str. TLW03 (Acyrthosiphon pisum)	NH	NH	NH	NH	NH	Bacteria	Proteobacteria	Gammaproteobacteria	Enterobacteriales	Enterobacteriaceae
561501	Buchnera aphidicola str. Tuc7 (Acyrthosiphon pisum)	NH	NH	NH	NH	NH	Bacteria	Proteobacteria	Gammaproteobacteria	Enterobacteriales	Enterobacteriaceae
1005057	Buchnera aphidicola str. Ua (Uroleucon ambrosiae)	NH	NH	NH	NH	NH	Bacteria	Proteobacteria	Gammaproteobacteria	Enterobacteriales	Enterobacteriaceae
203907	Candidatus Blochmannia floridanus	NH	NH	NH	NH	NH	Bacteria	Proteobacteria	Gammaproteobacteria	Enterobacteriales	Enterobacteriaceae
291272	Candidatus Blochmannia pennsylvanicus str. BPEN	NH	NH	NH	NH	NH	Bacteria	Proteobacteria	Gammaproteobacteria	Enterobacteriales	Enterobacteriaceae
859654	Candidatus Blochmannia vafer str. BVAF	NH	NH	NH	NH	NH	Bacteria	Proteobacteria	Gammaproteobacteria	Enterobacteriales	Enterobacteriaceae
387662	Candidatus Carsonella ruddii PV	NH	NH	NH	NH	NH	Bacteria	Proteobacteria	Gammaproteobacteria	NA	NA
572265	Candidatus Hamiltonella defensa 5AT (Acyrthosiphon pisum)	NH	NH	NH	NH	NH	Bacteria	Proteobacteria	Gammaproteobacteria	Enterobacteriales	Enterobacteriaceae
903503	Candidatus Moranella endobia PCIT	NH	NH	NH	NH	NH	Bacteria	Proteobacteria	Gammaproteobacteria	Enterobacteriales	Enterobacteriaceae
515618	Candidatus Riesia pediculicola USDA	NH	NH	NH	NH	NH	Bacteria	Proteobacteria	Gammaproteobacteria	Enterobacteriales	Enterobacteriaceae
413404	Candidatus Ruthia magnifica str. Cm (Calyptogena magnifica)	NH	NH	NH	NH	NH	Bacteria	Proteobacteria	Gammaproteobacteria	NA	NA
412965	Candidatus Vesicomyosocius okutanii HA	NH	NH	NH	NH	NH	Bacteria	Proteobacteria	Gammaproteobacteria	NA	NA
498211	Cellvibrio japonicus Ueda107	NH	NH	NH	NH	NH	Bacteria	Proteobacteria	Gammaproteobacteria	Pseudomonadales	Pseudomonadaceae
290398	Chromohalobacter salexigens DSM 3043	NH	NH	NH	NH	NH	Bacteria	Proteobacteria	Gammaproteobacteria	Oceanospirillales	Halomonadaceae
290338	Citrobacter koseri ATCC BAA-895	NH	NH	NH	NH	NH	Bacteria	Proteobacteria	Gammaproteobacteria	Enterobacteriales	Enterobacteriaceae
637910	Citrobacter rodentium ICC168	NH	NH	NH	NH	NH	Bacteria	Proteobacteria	Gammaproteobacteria	Enterobacteriales	Enterobacteriaceae
167879	Colwellia psychrerythraea 34H	NH	NH	NH	NH	NH	Bacteria	Proteobacteria	Gammaproteobacteria	Alteromonadales	Colwelliaceae
434923	Coxiella burnetii CbuG_Q212	NH	NH	NH	NH	NH	Bacteria	Proteobacteria	Gammaproteobacteria	Legionellales	Coxiellaceae
434924	Coxiella burnetii CbuK_Q154	NH	NH	NH	NH	NH	Bacteria	Proteobacteria	Gammaproteobacteria	Legionellales	Coxiellaceae
434922	Coxiella burnetii Dugway 5J108-111	NH	NH	NH	NH	NH	Bacteria	Proteobacteria	Gammaproteobacteria	Legionellales	Coxiellaceae
360115	Coxiella burnetii RSA 331	NH	NH	NH	NH	NH	Bacteria	Proteobacteria	Gammaproteobacteria	Legionellales	Coxiellaceae
227377	Coxiella burnetii RSA 493	NH	NH	NH	NH	NH	Bacteria	Proteobacteria	Gammaproteobacteria	Legionellales	Coxiellaceae
290339	Cronobacter sakazakii ATCC BAA-894	NH	NH	NH	NH	NH	Bacteria	Proteobacteria	Gammaproteobacteria	Enterobacteriales	Enterobacteriaceae
693216	Cronobacter turicensis z3032	NH	NH	NH	NH	NH	Bacteria	Proteobacteria	Gammaproteobacteria	Enterobacteriales	Enterobacteriaceae
246195	Dichelobacter nodosus VCS1703A	NH	NH	NH	NH	NH	Bacteria	Proteobacteria	Gammaproteobacteria	Cardiobacteriales	Cardiobacteriaceae
198628	Dickeya dadantii 3937	NH	NH	NH	NH	NH	Bacteria	Proteobacteria	Gammaproteobacteria	Enterobacteriales	Enterobacteriaceae
590409	Dickeya dadantii Ech586	NH	NH	NH	NH	NH	Bacteria	Proteobacteria	Gammaproteobacteria	Enterobacteriales	Enterobacteriaceae
579405	Dickeya dadantii Ech703	NH	NH	NH	NH	NH	Bacteria	Proteobacteria	Gammaproteobacteria	Enterobacteriales	Enterobacteriaceae
561229	Dickeya zeae Ech1591	NH	NH	NH	NH	NH	Bacteria	Proteobacteria	Gammaproteobacteria	Enterobacteriales	Enterobacteriaceae
634503	Edwardsiella ictaluri 93-146	NH	NH	NH	NH	NH	Bacteria	Proteobacteria	Gammaproteobacteria	Enterobacteriales	Enterobacteriaceae
498217	Edwardsiella tarda EIB202	NH	NH	NH	NH	NH	Bacteria	Proteobacteria	Gammaproteobacteria	Enterobacteriales	Enterobacteriaceae
718251	Edwardsiella tarda FL6-60	NH	NH	NH	NH	NH	Bacteria	Proteobacteria	Gammaproteobacteria	Enterobacteriales	Enterobacteriaceae
1028307	Enterobacter aerogenes KCTC 2190	NH	NH	NH	NH	NH	Bacteria	Proteobacteria	Gammaproteobacteria	Enterobacteriales	Enterobacteriaceae
640513	Enterobacter asburiae LF7a	NH	NH	NH	NH	NH	Bacteria	Proteobacteria	Gammaproteobacteria	Enterobacteriales	Enterobacteriaceae
1045856	Enterobacter cloacae EcWSU1	NH	NH	NH	NH	NH	Bacteria	Proteobacteria	Gammaproteobacteria	Enterobacteriales	Enterobacteriaceae
701347	Enterobacter cloacae SCF1	NH	NH	NH	NH	NH	Bacteria	Proteobacteria	Gammaproteobacteria	Enterobacteriales	Enterobacteriaceae
716541	Enterobacter cloacae subsp. cloacae ATCC 13047	NH	NH	NH	NH	NH	Bacteria	Proteobacteria	Gammaproteobacteria	Enterobacteriales	Enterobacteriaceae
718254	Enterobacter cloacae subsp. cloacae NCTC 9394	NH	NH	NH	NH	NH	Bacteria	Proteobacteria	Gammaproteobacteria	Enterobacteriales	Enterobacteriaceae
399742	Enterobacter sp. 638	NH	NH	NH	NH	NH	Bacteria	Proteobacteria	Gammaproteobacteria	Enterobacteriales	Enterobacteriaceae
716540	Erwinia amylovora ATCC 49946	NH	NH	NH	NH	NH	Bacteria	Proteobacteria	Gammaproteobacteria	Enterobacteriales	Enterobacteriaceae
665029	Erwinia amylovora CFBP1430	NH	NH	NH	NH	NH	Bacteria	Proteobacteria	Gammaproteobacteria	Enterobacteriales	Enterobacteriaceae
634500	Erwinia billingiae Eb661	NH	NH	NH	NH	NH	Bacteria	Proteobacteria	Gammaproteobacteria	Enterobacteriales	Enterobacteriaceae
644651	Erwinia pyrifoliae DSM 12163	NH	NH	NH	NH	NH	Bacteria	Proteobacteria	Gammaproteobacteria	Enterobacteriales	Enterobacteriaceae
634499	Erwinia pyrifoliae Ep1/96	NH	NH	NH	NH	NH	Bacteria	Proteobacteria	Gammaproteobacteria	Enterobacteriales	Enterobacteriaceae
215689	Erwinia sp. Ejp617	NH	NH	NH	NH	NH	Bacteria	Proteobacteria	Gammaproteobacteria	Enterobacteriales	Enterobacteriaceae
465817	Erwinia tasmaniensis Et1/99	NH	NH	NH	NH	NH	Bacteria	Proteobacteria	Gammaproteobacteria	Enterobacteriales	Enterobacteriaceae
866768	Escherichia coli 'BL21-Gold(DE3)pLysS AG'	NH	NH	NH	NH	NH	Bacteria	Proteobacteria	Gammaproteobacteria	Enterobacteriales	Enterobacteriaceae
216592	Escherichia coli 042	NH	NH	NH	NH	NH	Bacteria	Proteobacteria	Gammaproteobacteria	Enterobacteriales	Enterobacteriaceae
362663	Escherichia coli 536	NH	NH	NH	NH	NH	Bacteria	Proteobacteria	Gammaproteobacteria	Enterobacteriales	Enterobacteriaceae
585055	Escherichia coli 55989	NH	NH	NH	NH	NH	Bacteria	Proteobacteria	Gammaproteobacteria	Enterobacteriales	Enterobacteriaceae
655817	Escherichia coli ABU 83972	NH	NH	NH	NH	NH	Bacteria	Proteobacteria	Gammaproteobacteria	Enterobacteriales	Enterobacteriaceae
405955	Escherichia coli APEC O1	NH	NH	NH	NH	NH	Bacteria	Proteobacteria	Gammaproteobacteria	Enterobacteriales	Enterobacteriaceae
481805	Escherichia coli ATCC 8739	NH	NH	NH	NH	NH	Bacteria	Proteobacteria	Gammaproteobacteria	Enterobacteriales	Enterobacteriaceae
413997	Escherichia coli B str. REL606	NH	NH	NH	NH	NH	Bacteria	Proteobacteria	Gammaproteobacteria	Enterobacteriales	Enterobacteriaceae
469008	Escherichia coli BL21(DE3)	NH	NH	NH	NH	NH	Bacteria	Proteobacteria	Gammaproteobacteria	Enterobacteriales	Enterobacteriaceae
469008	Escherichia coli BL21(DE3)	NH	NH	NH	NH	NH	Bacteria	Proteobacteria	Gammaproteobacteria	Enterobacteriales	Enterobacteriaceae
595496	Escherichia coli BW2952	NH	NH	NH	NH	NH	Bacteria	Proteobacteria	Gammaproteobacteria	Enterobacteriales	Enterobacteriaceae
199310	Escherichia coli CFT073	NH	NH	NH	NH	NH	Bacteria	Proteobacteria	Gammaproteobacteria	Enterobacteriales	Enterobacteriaceae
536056	Escherichia coli DH1	NH	NH	NH	NH	NH	Bacteria	Proteobacteria	Gammaproteobacteria	Enterobacteriales	Enterobacteriaceae
536056	Escherichia coli DH1	NH	NH	NH	NH	NH	Bacteria	Proteobacteria	Gammaproteobacteria	Enterobacteriales	Enterobacteriaceae
331111	Escherichia coli E24377A	NH	NH	NH	NH	NH	Bacteria	Proteobacteria	Gammaproteobacteria	Enterobacteriales	Enterobacteriaceae
585397	Escherichia coli ED1a	NH	NH	NH	NH	NH	Bacteria	Proteobacteria	Gammaproteobacteria	Enterobacteriales	Enterobacteriaceae
316401	Escherichia coli ETEC H10407	NH	NH	NH	NH	NH	Bacteria	Proteobacteria	Gammaproteobacteria	Enterobacteriales	Enterobacteriaceae
331112	Escherichia coli HS	NH	NH	NH	NH	NH	Bacteria	Proteobacteria	Gammaproteobacteria	Enterobacteriales	Enterobacteriaceae
585034	Escherichia coli IAI1	NH	NH	NH	NH	NH	Bacteria	Proteobacteria	Gammaproteobacteria	Enterobacteriales	Enterobacteriaceae
585057	Escherichia coli IAI39	NH	NH	NH	NH	NH	Bacteria	Proteobacteria	Gammaproteobacteria	Enterobacteriales	Enterobacteriaceae
714962	Escherichia coli IHE3034	NH	NH	NH	NH	NH	Bacteria	Proteobacteria	Gammaproteobacteria	Enterobacteriales	Enterobacteriaceae
595495	Escherichia coli KO11FL	NH	NH	NH	NH	NH	Bacteria	Proteobacteria	Gammaproteobacteria	Enterobacteriales	Enterobacteriaceae
595495	Escherichia coli KO11FL	NH	NH	NH	NH	NH	Bacteria	Proteobacteria	Gammaproteobacteria	Enterobacteriales	Enterobacteriaceae
591946	Escherichia coli LF82	NH	NH	NH	NH	NH	Bacteria	Proteobacteria	Gammaproteobacteria	Enterobacteriales	Enterobacteriaceae
1033813	Escherichia coli NA114	NH	NH	NH	NH	NH	Bacteria	Proteobacteria	Gammaproteobacteria	Enterobacteriales	Enterobacteriaceae
585395	Escherichia coli O103:H2 str. 12009	NH	NH	NH	NH	NH	Bacteria	Proteobacteria	Gammaproteobacteria	Enterobacteriales	Enterobacteriaceae
585396	Escherichia coli O111:H- str. 11128	NH	NH	NH	NH	NH	Bacteria	Proteobacteria	Gammaproteobacteria	Enterobacteriales	Enterobacteriaceae
574521	Escherichia coli O127:H6 str. E2348/69	NH	NH	NH	NH	NH	Bacteria	Proteobacteria	Gammaproteobacteria	Enterobacteriales	Enterobacteriaceae
444450	Escherichia coli O157:H7 str. EC4115	NH	NH	NH	NH	NH	Bacteria	Proteobacteria	Gammaproteobacteria	Enterobacteriales	Enterobacteriaceae
155864	Escherichia coli O157:H7 str. EDL933	NH	NH	NH	NH	NH	Bacteria	Proteobacteria	Gammaproteobacteria	Enterobacteriales	Enterobacteriaceae
386585	Escherichia coli O157:H7 str. Sakai	NH	NH	NH	NH	NH	Bacteria	Proteobacteria	Gammaproteobacteria	Enterobacteriales	Enterobacteriaceae
544404	Escherichia coli O157:H7 str. TW14359	NH	NH	NH	NH	NH	Bacteria	Proteobacteria	Gammaproteobacteria	Enterobacteriales	Enterobacteriaceae
573235	Escherichia coli O26:H11 str. 11368	NH	NH	NH	NH	NH	Bacteria	Proteobacteria	Gammaproteobacteria	Enterobacteriales	Enterobacteriaceae
701177	Escherichia coli O55:H7 str. CB9615	NH	NH	NH	NH	NH	Bacteria	Proteobacteria	Gammaproteobacteria	Enterobacteriales	Enterobacteriaceae
1048689	Escherichia coli O55:H7 str. RM12579	NH	NH	NH	NH	NH	Bacteria	Proteobacteria	Gammaproteobacteria	Enterobacteriales	Enterobacteriaceae
1072459	Escherichia coli O7:K1 str. CE10	NH	NH	NH	NH	NH	Bacteria	Proteobacteria	Gammaproteobacteria	Enterobacteriales	Enterobacteriaceae
685038	Escherichia coli O83:H1 str. NRG 857C	NH	NH	NH	NH	NH	Bacteria	Proteobacteria	Gammaproteobacteria	Enterobacteriales	Enterobacteriaceae
910348	Escherichia coli P12b	NH	NH	NH	NH	NH	Bacteria	Proteobacteria	Gammaproteobacteria	Enterobacteriales	Enterobacteriaceae
439184	Escherichia coli RS218	NH	NH	NH	NH	NH	Bacteria	Proteobacteria	Gammaproteobacteria	Enterobacteriales	Enterobacteriaceae
585035	Escherichia coli S88	NH	NH	NH	NH	NH	Bacteria	Proteobacteria	Gammaproteobacteria	Enterobacteriales	Enterobacteriaceae
409438	Escherichia coli SE11	NH	NH	NH	NH	NH	Bacteria	Proteobacteria	Gammaproteobacteria	Enterobacteriales	Enterobacteriaceae
431946	Escherichia coli SE15	NH	NH	NH	NH	NH	Bacteria	Proteobacteria	Gammaproteobacteria	Enterobacteriales	Enterobacteriaceae
439855	Escherichia coli SMS-3-5	NH	NH	NH	NH	NH	Bacteria	Proteobacteria	Gammaproteobacteria	Enterobacteriales	Enterobacteriaceae
869729	Escherichia coli UM146	NH	NH	NH	NH	NH	Bacteria	Proteobacteria	Gammaproteobacteria	Enterobacteriales	Enterobacteriaceae
585056	Escherichia coli UMN026	NH	NH	NH	NH	NH	Bacteria	Proteobacteria	Gammaproteobacteria	Enterobacteriales	Enterobacteriaceae
696406	Escherichia coli UMNK88	NH	NH	NH	NH	NH	Bacteria	Proteobacteria	Gammaproteobacteria	Enterobacteriales	Enterobacteriaceae
364106	Escherichia coli UTI89	NH	NH	NH	NH	NH	Bacteria	Proteobacteria	Gammaproteobacteria	Enterobacteriales	Enterobacteriaceae
566546	Escherichia coli W	NH	NH	NH	NH	NH	Bacteria	Proteobacteria	Gammaproteobacteria	Enterobacteriales	Enterobacteriaceae
566546	Escherichia coli W	NH	NH	NH	NH	NH	Bacteria	Proteobacteria	Gammaproteobacteria	Enterobacteriales	Enterobacteriaceae
885275	Escherichia coli str. 'clone D i14'	NH	NH	NH	NH	NH	Bacteria	Proteobacteria	Gammaproteobacteria	Enterobacteriales	Enterobacteriaceae
885276	Escherichia coli str. 'clone D i2'	NH	NH	NH	NH	NH	Bacteria	Proteobacteria	Gammaproteobacteria	Enterobacteriales	Enterobacteriaceae
316385	Escherichia coli str. K-12 substr. DH10B	NH	NH	NH	NH	NH	Bacteria	Proteobacteria	Gammaproteobacteria	Enterobacteriales	Enterobacteriaceae
511145	Escherichia coli str. K-12 substr. MG1655	NH	NH	NH	NH	NH	Bacteria	Proteobacteria	Gammaproteobacteria	Enterobacteriales	Enterobacteriaceae
316407	Escherichia coli str. K-12 substr. W3110	NH	NH	NH	NH	NH	Bacteria	Proteobacteria	Gammaproteobacteria	Enterobacteriales	Enterobacteriaceae
585054	Escherichia fergusonii ATCC 35469	NH	NH	NH	NH	NH	Bacteria	Proteobacteria	Gammaproteobacteria	Enterobacteriales	Enterobacteriaceae
550540	Ferrimonas balearica DSM 9799	YP_003914428	NH	NH	NH	NH	Bacteria	Proteobacteria	Gammaproteobacteria	Alteromonadales	Ferrimonadaceae
676032	Francisella cf. novicida 3523	NH	NH	NH	NH	NH	Bacteria	Proteobacteria	Gammaproteobacteria	Thiotrichales	Francisellaceae
984129	Francisella cf. novicida Fx1	NH	NH	NH	NH	NH	Bacteria	Proteobacteria	Gammaproteobacteria	Thiotrichales	Francisellaceae
401614	Francisella novicida U112	NH	NH	NH	NH	NH	Bacteria	Proteobacteria	Gammaproteobacteria	Thiotrichales	Francisellaceae
484022	Francisella philomiragia subsp. philomiragia ATCC 25017	NH	NH	NH	NH	NH	Bacteria	Proteobacteria	Gammaproteobacteria	Thiotrichales	Francisellaceae
573569	Francisella sp. TX077308	NH	NH	NH	NH	NH	Bacteria	Proteobacteria	Gammaproteobacteria	Thiotrichales	Francisellaceae
1001534	Francisella tularensis TI0902	NH	NH	NH	NH	NH	Bacteria	Proteobacteria	Gammaproteobacteria	Thiotrichales	Francisellaceae
1001542	Francisella tularensis TIGB03	NH	NH	NH	NH	NH	Bacteria	Proteobacteria	Gammaproteobacteria	Thiotrichales	Francisellaceae
458234	Francisella tularensis subsp. holarctica FTNF002-00	NH	NH	NH	NH	NH	Bacteria	Proteobacteria	Gammaproteobacteria	Thiotrichales	Francisellaceae
376619	Francisella tularensis subsp. holarctica LVS	NH	NH	NH	NH	NH	Bacteria	Proteobacteria	Gammaproteobacteria	Thiotrichales	Francisellaceae
393011	Francisella tularensis subsp. holarctica OSU18	NH	NH	NH	NH	NH	Bacteria	Proteobacteria	Gammaproteobacteria	Thiotrichales	Francisellaceae
441952	Francisella tularensis subsp. mediasiatica FSC147	NH	NH	NH	NH	NH	Bacteria	Proteobacteria	Gammaproteobacteria	Thiotrichales	Francisellaceae
393115	Francisella tularensis subsp. tularensis FSC198	NH	NH	NH	NH	NH	Bacteria	Proteobacteria	Gammaproteobacteria	Thiotrichales	Francisellaceae
510831	Francisella tularensis subsp. tularensis NE061598	NH	NH	NH	NH	NH	Bacteria	Proteobacteria	Gammaproteobacteria	Thiotrichales	Francisellaceae
177416	Francisella tularensis subsp. tularensis SCHU S4	NH	NH	NH	NH	NH	Bacteria	Proteobacteria	Gammaproteobacteria	Thiotrichales	Francisellaceae
418136	Francisella tularensis subsp. tularensis WY96-3418	NH	NH	NH	NH	NH	Bacteria	Proteobacteria	Gammaproteobacteria	Thiotrichales	Francisellaceae
767434	Frateuria aurantia DSM 6220	NH	NH	NH	NH	NH	Bacteria	Proteobacteria	Gammaproteobacteria	Xanthomonadales	Xanthomonadaceae
1005058	Gallibacterium anatis UMN179	NH	NH	NH	NH	NH	Bacteria	Proteobacteria	Gammaproteobacteria	Pasteurellales	Pasteurellaceae
1085623	Glaciecola nitratireducens FR1064	NH	NH	NH	NH	NH	Bacteria	Proteobacteria	Gammaproteobacteria	Alteromonadales	Alteromonadaceae
233412	Haemophilus ducreyi 35000HP	NH	NH	NH	NH	NH	Bacteria	Proteobacteria	Gammaproteobacteria	Pasteurellales	Pasteurellaceae
862964	Haemophilus influenzae 10810	NH	NH	NH	NH	NH	Bacteria	Proteobacteria	Gammaproteobacteria	Pasteurellales	Pasteurellaceae
281310	Haemophilus influenzae 86-028NP	NH	NH	NH	NH	NH	Bacteria	Proteobacteria	Gammaproteobacteria	Pasteurellales	Pasteurellaceae
866630	Haemophilus influenzae F3031	NH	NH	NH	NH	NH	Bacteria	Proteobacteria	Gammaproteobacteria	Pasteurellales	Pasteurellaceae
935897	Haemophilus influenzae F3047	NH	NH	NH	NH	NH	Bacteria	Proteobacteria	Gammaproteobacteria	Pasteurellales	Pasteurellaceae
374930	Haemophilus influenzae PittEE	NH	NH	NH	NH	NH	Bacteria	Proteobacteria	Gammaproteobacteria	Pasteurellales	Pasteurellaceae
374931	Haemophilus influenzae PittGG	NH	NH	NH	NH	NH	Bacteria	Proteobacteria	Gammaproteobacteria	Pasteurellales	Pasteurellaceae
262727	Haemophilus influenzae R2846	NH	NH	NH	NH	NH	Bacteria	Proteobacteria	Gammaproteobacteria	Pasteurellales	Pasteurellaceae
262728	Haemophilus influenzae R2866	NH	NH	NH	NH	NH	Bacteria	Proteobacteria	Gammaproteobacteria	Pasteurellales	Pasteurellaceae
71421	Haemophilus influenzae Rd KW20	NH	NH	NH	NH	NH	Bacteria	Proteobacteria	Gammaproteobacteria	Pasteurellales	Pasteurellaceae
862965	Haemophilus parainfluenzae T3T1	NH	NH	NH	NH	NH	Bacteria	Proteobacteria	Gammaproteobacteria	Pasteurellales	Pasteurellaceae
557723	Haemophilus parasuis SH0165	NH	NH	NH	NH	NH	Bacteria	Proteobacteria	Gammaproteobacteria	Pasteurellales	Pasteurellaceae
205914	Haemophilus somnus 129PT	NH	NH	NH	NH	NH	Bacteria	Proteobacteria	Gammaproteobacteria	Pasteurellales	Pasteurellaceae
228400	Haemophilus somnus 2336	NH	NH	NH	NH	NH	Bacteria	Proteobacteria	Gammaproteobacteria	Pasteurellales	Pasteurellaceae
349521	Hahella chejuensis KCTC 2396	NH	NH	NH	NH	NH	Bacteria	Proteobacteria	Gammaproteobacteria	Oceanospirillales	Hahellaceae
768066	Halomonas elongata DSM 2581	NH	NH	NH	NH	NH	Bacteria	Proteobacteria	Gammaproteobacteria	Oceanospirillales	Halomonadaceae
349124	Halorhodospira halophila SL1	NH	NH	NH	NH	NH	Bacteria	Proteobacteria	Gammaproteobacteria	Chromatiales	Ectothiorhodospiraceae
555778	Halothiobacillus neapolitanus c2	NH	NH	NH	NH	NH	Bacteria	Proteobacteria	Gammaproteobacteria	Chromatiales	Halothiobacillaceae
283942	Idiomarina loihiensis L2TR	NH	NH	NH	NH	NH	Bacteria	Proteobacteria	Gammaproteobacteria	Alteromonadales	Idiomarinaceae
523791	Kangiella koreensis DSM 16069	NH	NH	NH	NH	NH	Bacteria	Proteobacteria	Gammaproteobacteria	Oceanospirillales	Alcanivoracaceae
1006551	Klebsiella oxytoca KCTC 1686	NH	NH	NH	NH	NH	Bacteria	Proteobacteria	Gammaproteobacteria	Enterobacteriales	Enterobacteriaceae
507522	Klebsiella pneumoniae 342	NH	NH	NH	NH	NH	Bacteria	Proteobacteria	Gammaproteobacteria	Enterobacteriales	Enterobacteriaceae
1049565	Klebsiella pneumoniae KCTC 2242	NH	NH	NH	NH	NH	Bacteria	Proteobacteria	Gammaproteobacteria	Enterobacteriales	Enterobacteriaceae
1125630	Klebsiella pneumoniae subsp. pneumoniae HS11286	NH	NH	NH	NH	NH	Bacteria	Proteobacteria	Gammaproteobacteria	Enterobacteriales	Enterobacteriaceae
272620	Klebsiella pneumoniae subsp. pneumoniae MGH 78578	NH	NH	NH	NH	NH	Bacteria	Proteobacteria	Gammaproteobacteria	Enterobacteriales	Enterobacteriaceae
484021	Klebsiella pneumoniae subsp. pneumoniae NTUH-K2044	NH	NH	NH	NH	NH	Bacteria	Proteobacteria	Gammaproteobacteria	Enterobacteriales	Enterobacteriaceae
640131	Klebsiella variicola At-22	NH	NH	NH	NH	NH	Bacteria	Proteobacteria	Gammaproteobacteria	Enterobacteriales	Enterobacteriaceae
661367	Legionella longbeachae NSW150	NH	NH	NH	NH	NH	Bacteria	Proteobacteria	Gammaproteobacteria	Legionellales	Legionellaceae
423212	Legionella pneumophila 2300/99 Alcoy	NH	NH	NH	NH	NH	Bacteria	Proteobacteria	Gammaproteobacteria	Legionellales	Legionellaceae
400673	Legionella pneumophila str. Corby	NH	NH	NH	NH	NH	Bacteria	Proteobacteria	Gammaproteobacteria	Legionellales	Legionellaceae
297245	Legionella pneumophila str. Lens	NH	NH	NH	NH	NH	Bacteria	Proteobacteria	Gammaproteobacteria	Legionellales	Legionellaceae
297246	Legionella pneumophila str. Paris	NH	NH	NH	NH	NH	Bacteria	Proteobacteria	Gammaproteobacteria	Legionellales	Legionellaceae
933093	Legionella pneumophila subsp. pneumophila ATCC 43290	NH	NH	NH	NH	NH	Bacteria	Proteobacteria	Gammaproteobacteria	Legionellales	Legionellaceae
1081094	Legionella pneumophila subsp. pneumophila str. Hextuple_2q	NH	NH	NH	NH	NH	Bacteria	Proteobacteria	Gammaproteobacteria	Legionellales	Legionellaceae
1081095	Legionella pneumophila subsp. pneumophila str. Hextuple_3a	NH	NH	NH	NH	NH	Bacteria	Proteobacteria	Gammaproteobacteria	Legionellales	Legionellaceae
272624	Legionella pneumophila subsp. pneumophila str. Philadelphia 1	NH	NH	NH	NH	NH	Bacteria	Proteobacteria	Gammaproteobacteria	Legionellales	Legionellaceae
221988	Mannheimia succiniciproducens MBEL55E	NH	NH	NH	NH	NH	Bacteria	Proteobacteria	Gammaproteobacteria	Pasteurellales	Pasteurellaceae
225937	Marinobacter adhaerens HP15	NH	NH	NH	NH	NH	Bacteria	Proteobacteria	Gammaproteobacteria	Alteromonadales	Alteromonadaceae
351348	Marinobacter aquaeolei VT8	NH	NH	NH	NH	NH	Bacteria	Proteobacteria	Gammaproteobacteria	Alteromonadales	Alteromonadaceae
2743	Marinobacter hydrocarbonoclasticus	NH	NH	NH	NH	NH	Bacteria	Proteobacteria	Gammaproteobacteria	Alteromonadales	Alteromonadaceae
717774	Marinomonas mediterranea MMB-1	NH	NH	NH	NH	NH	Bacteria	Proteobacteria	Gammaproteobacteria	Oceanospirillales	Oceanospirillaceae
491952	Marinomonas posidonica IVIA-Po-181	NH	NH	NH	NH	NH	Bacteria	Proteobacteria	Gammaproteobacteria	Oceanospirillales	Oceanospirillaceae
400668	Marinomonas sp. MWYL1	NH	NH	NH	NH	NH	Bacteria	Proteobacteria	Gammaproteobacteria	Oceanospirillales	Oceanospirillaceae
243233	Methylococcus capsulatus str. Bath	NH	NH	NH	NH	NH	Bacteria	Proteobacteria	Gammaproteobacteria	Methylococcales	Methylococcaceae
857087	Methylomonas methanica MC09	NH	NH	NH	NH	NH	Bacteria	Proteobacteria	Gammaproteobacteria	Methylococcales	Methylococcaceae
749219	Moraxella catarrhalis RH4	NH	NH	NH	NH	NH	Bacteria	Proteobacteria	Gammaproteobacteria	Pseudomonadales	Moraxellaceae
472759	Nitrosococcus halophilus Nc4	NH	NH	NH	NH	NH	Bacteria	Proteobacteria	Gammaproteobacteria	Chromatiales	Chromatiaceae
323261	Nitrosococcus oceani ATCC 19707	NH	NH	NH	NH	NH	Bacteria	Proteobacteria	Gammaproteobacteria	Chromatiales	Chromatiaceae
105559	Nitrosococcus watsonii C-113	NH	NH	NH	NH	NH	Bacteria	Proteobacteria	Gammaproteobacteria	Chromatiales	Chromatiaceae
511062	Oceanimonas sp. GK1	NH	NH	NH	NH	NH	Bacteria	Proteobacteria	Gammaproteobacteria	Aeromonadales	Aeromonadaceae
932677	Pantoea ananatis AJ13355	NH	NH	NH	NH	NH	Bacteria	Proteobacteria	Gammaproteobacteria	Enterobacteriales	Enterobacteriaceae
706191	Pantoea ananatis LMG 20103	NH	NH	NH	NH	NH	Bacteria	Proteobacteria	Gammaproteobacteria	Enterobacteriales	Enterobacteriaceae
1095774	Pantoea ananatis PA13	NH	NH	NH	NH	NH	Bacteria	Proteobacteria	Gammaproteobacteria	Enterobacteriales	Enterobacteriaceae
553	Pantoea ananatis	NH	NH	NH	NH	NH	Bacteria	Proteobacteria	Gammaproteobacteria	Enterobacteriales	Enterobacteriaceae
592316	Pantoea sp. At-9b	NH	NH	NH	NH	NH	Bacteria	Proteobacteria	Gammaproteobacteria	Enterobacteriales	Enterobacteriaceae
712898	Pantoea vagans C9-1	NH	NH	NH	NH	NH	Bacteria	Proteobacteria	Gammaproteobacteria	Enterobacteriales	Enterobacteriaceae
1075089	Pasteurella multocida 36950	NH	NH	NH	NH	NH	Bacteria	Proteobacteria	Gammaproteobacteria	Pasteurellales	Pasteurellaceae
1132496	Pasteurella multocida subsp. multocida str. HN06	NH	NH	NH	NH	NH	Bacteria	Proteobacteria	Gammaproteobacteria	Pasteurellales	Pasteurellaceae
272843	Pasteurella multocida subsp. multocida str. Pm70	NH	NH	NH	NH	NH	Bacteria	Proteobacteria	Gammaproteobacteria	Pasteurellales	Pasteurellaceae
218491	Pectobacterium atrosepticum SCRI1043	NH	NH	NH	NH	NH	Bacteria	Proteobacteria	Gammaproteobacteria	Enterobacteriales	Enterobacteriaceae
561230	Pectobacterium carotovorum subsp. carotovorum PC1	NH	NH	NH	NH	NH	Bacteria	Proteobacteria	Gammaproteobacteria	Enterobacteriales	Enterobacteriaceae
561231	Pectobacterium wasabiae WPP163	NH	NH	NH	NH	NH	Bacteria	Proteobacteria	Gammaproteobacteria	Enterobacteriales	Enterobacteriaceae
298386	Photobacterium profundum SS9	YP_131536	NH	NH	NH	NH	Bacteria	Proteobacteria	Gammaproteobacteria	Vibrionales	Vibrionaceae
291112	Photorhabdus asymbiotica	NH	NH	NH	NH	NH	Bacteria	Proteobacteria	Gammaproteobacteria	Enterobacteriales	Enterobacteriaceae
243265	Photorhabdus luminescens subsp. laumondii TTO1	NH	NH	NH	NH	NH	Bacteria	Proteobacteria	Gammaproteobacteria	Enterobacteriales	Enterobacteriaceae
529507	Proteus mirabilis HI4320	NH	NH	NH	NH	NH	Bacteria	Proteobacteria	Gammaproteobacteria	Enterobacteriales	Enterobacteriaceae
1157951	Providencia stuartii MRSN 2154	NH	NH	NH	NH	NH	Bacteria	Proteobacteria	Gammaproteobacteria	Enterobacteriales	Enterobacteriaceae
342610	Pseudoalteromonas atlantica T6c	NH	NH	NH	NH	NH	Bacteria	Proteobacteria	Gammaproteobacteria	Alteromonadales	Pseudoalteromonadaceae
326442	Pseudoalteromonas haloplanktis TAC125	NH	NH	NH	NH	NH	Bacteria	Proteobacteria	Gammaproteobacteria	Alteromonadales	Pseudoalteromonadaceae
234831	Pseudoalteromonas sp. SM9913	NH	NH	NH	NH	NH	Bacteria	Proteobacteria	Gammaproteobacteria	Alteromonadales	Pseudoalteromonadaceae
557722	Pseudomonas aeruginosa LESB58	NH	NH	NH	NH	NH	Bacteria	Proteobacteria	Gammaproteobacteria	Pseudomonadales	Pseudomonadaceae
941193	Pseudomonas aeruginosa M18	NH	NH	NH	NH	NH	Bacteria	Proteobacteria	Gammaproteobacteria	Pseudomonadales	Pseudomonadaceae
1089456	Pseudomonas aeruginosa NCGM2.S1	NH	NH	NH	NH	NH	Bacteria	Proteobacteria	Gammaproteobacteria	Pseudomonadales	Pseudomonadaceae
381754	Pseudomonas aeruginosa PA7	NH	NH	NH	NH	NH	Bacteria	Proteobacteria	Gammaproteobacteria	Pseudomonadales	Pseudomonadaceae
208964	Pseudomonas aeruginosa PAO1	NH	NH	NH	NH	NH	Bacteria	Proteobacteria	Gammaproteobacteria	Pseudomonadales	Pseudomonadaceae
208963	Pseudomonas aeruginosa UCBPP-PA14	NH	NH	NH	NH	NH	Bacteria	Proteobacteria	Gammaproteobacteria	Pseudomonadales	Pseudomonadaceae
994484	Pseudomonas brassicacearum subsp. brassicacearum NFM421	NH	NH	NH	NH	NH	Bacteria	Proteobacteria	Gammaproteobacteria	Pseudomonadales	Pseudomonadaceae
384676	Pseudomonas entomophila L48	NH	NH	NH	NH	NH	Bacteria	Proteobacteria	Gammaproteobacteria	Pseudomonadales	Pseudomonadaceae
1114970	Pseudomonas fluorescens F113	NH	NH	NH	NH	NH	Bacteria	Proteobacteria	Gammaproteobacteria	Pseudomonadales	Pseudomonadaceae
220664	Pseudomonas fluorescens Pf-5	NH	NH	NH	NH	NH	Bacteria	Proteobacteria	Gammaproteobacteria	Pseudomonadales	Pseudomonadaceae
205922	Pseudomonas fluorescens Pf0-1	NH	NH	NH	NH	NH	Bacteria	Proteobacteria	Gammaproteobacteria	Pseudomonadales	Pseudomonadaceae
216595	Pseudomonas fluorescens SBW25	NH	NH	NH	NH	NH	Bacteria	Proteobacteria	Gammaproteobacteria	Pseudomonadales	Pseudomonadaceae
743720	Pseudomonas fulva 12-X	NH	NH	NH	NH	NH	Bacteria	Proteobacteria	Gammaproteobacteria	Pseudomonadales	Pseudomonadaceae
1001585	Pseudomonas mendocina NK-01	NH	NH	NH	NH	NH	Bacteria	Proteobacteria	Gammaproteobacteria	Pseudomonadales	Pseudomonadaceae
399739	Pseudomonas mendocina ymp	NH	NH	NH	NH	NH	Bacteria	Proteobacteria	Gammaproteobacteria	Pseudomonadales	Pseudomonadaceae
931281	Pseudomonas putida BIRD-1	NH	NH	NH	NH	NH	Bacteria	Proteobacteria	Gammaproteobacteria	Pseudomonadales	Pseudomonadaceae
351746	Pseudomonas putida F1	NH	NH	NH	NH	NH	Bacteria	Proteobacteria	Gammaproteobacteria	Pseudomonadales	Pseudomonadaceae
76869	Pseudomonas putida GB-1	NH	NH	NH	NH	NH	Bacteria	Proteobacteria	Gammaproteobacteria	Pseudomonadales	Pseudomonadaceae
160488	Pseudomonas putida KT2440	NH	NH	NH	NH	NH	Bacteria	Proteobacteria	Gammaproteobacteria	Pseudomonadales	Pseudomonadaceae
1042876	Pseudomonas putida S16	NH	NH	NH	NH	NH	Bacteria	Proteobacteria	Gammaproteobacteria	Pseudomonadales	Pseudomonadaceae
390235	Pseudomonas putida W619	NH	NH	NH	NH	NH	Bacteria	Proteobacteria	Gammaproteobacteria	Pseudomonadales	Pseudomonadaceae
379731	Pseudomonas stutzeri A1501	NH	NH	NH	NH	NH	Bacteria	Proteobacteria	Gammaproteobacteria	Pseudomonadales	Pseudomonadaceae
96563	Pseudomonas stutzeri ATCC 17588 = LMG 11199	NH	NH	NH	NH	NH	Bacteria	Proteobacteria	Gammaproteobacteria	Pseudomonadales	Pseudomonadaceae
996285	Pseudomonas stutzeri DSM 4166	NH	NH	NH	NH	NH	Bacteria	Proteobacteria	Gammaproteobacteria	Pseudomonadales	Pseudomonadaceae
264730	Pseudomonas syringae pv. phaseolicola 1448A	NH	NH	NH	NH	NH	Bacteria	Proteobacteria	Gammaproteobacteria	Pseudomonadales	Pseudomonadaceae
205918	Pseudomonas syringae pv. syringae B728a	NH	NH	NH	NH	NH	Bacteria	Proteobacteria	Gammaproteobacteria	Pseudomonadales	Pseudomonadaceae
223283	Pseudomonas syringae pv. tomato str. DC3000	NH	NH	NH	NH	NH	Bacteria	Proteobacteria	Gammaproteobacteria	Pseudomonadales	Pseudomonadaceae
1045855	Pseudoxanthomonas spadix BD-a59	NH	NH	NH	NH	NH	Bacteria	Proteobacteria	Gammaproteobacteria	Xanthomonadales	Xanthomonadaceae
743721	Pseudoxanthomonas suwonensis 11-1	YP_004147801	NH	NH	NH	NH	Bacteria	Proteobacteria	Gammaproteobacteria	Xanthomonadales	Xanthomonadaceae
259536	Psychrobacter arcticus 273-4	NH	NH	NH	NH	NH	Bacteria	Proteobacteria	Gammaproteobacteria	Pseudomonadales	Moraxellaceae
335284	Psychrobacter cryohalolentis K5	NH	NH	NH	NH	NH	Bacteria	Proteobacteria	Gammaproteobacteria	Pseudomonadales	Moraxellaceae
349106	Psychrobacter sp. PRwf-1	NH	NH	NH	NH	NH	Bacteria	Proteobacteria	Gammaproteobacteria	Pseudomonadales	Moraxellaceae
357804	Psychromonas ingrahamii 37	NH	NH	NH	NH	NH	Bacteria	Proteobacteria	Gammaproteobacteria	Alteromonadales	Psychromonadaceae
745277	Rahnella aquatilis CIP 78.65 = ATCC 33071	NH	NH	NH	NH	NH	Bacteria	Proteobacteria	Gammaproteobacteria	Enterobacteriales	Enterobacteriaceae
1151116	Rahnella aquatilis HX2	NH	NH	NH	NH	NH	Bacteria	Proteobacteria	Gammaproteobacteria	Enterobacteriales	Enterobacteriaceae
741091	Rahnella sp. Y9602	NH	NH	NH	NH	NH	Bacteria	Proteobacteria	Gammaproteobacteria	Enterobacteriales	Enterobacteriaceae
203122	Saccharophagus degradans 2-40	NH	NH	NH	NH	NH	Bacteria	Proteobacteria	Gammaproteobacteria	Alteromonadales	Alteromonadaceae
218493	Salmonella bongori NCTC 12419	NH	NH	NH	NH	NH	Bacteria	Proteobacteria	Gammaproteobacteria	Enterobacteriales	Enterobacteriaceae
882884	Salmonella enterica subsp. arizonae serovar 62:z4,z23:-- str. RSK2980	NH	NH	NH	NH	NH	Bacteria	Proteobacteria	Gammaproteobacteria	Enterobacteriales	Enterobacteriaceae
454166	Salmonella enterica subsp. enterica serovar Agona str. SL483	NH	NH	NH	NH	NH	Bacteria	Proteobacteria	Gammaproteobacteria	Enterobacteriales	Enterobacteriaceae
321314	Salmonella enterica subsp. enterica serovar Choleraesuis str. SC-B67	NH	NH	NH	NH	NH	Bacteria	Proteobacteria	Gammaproteobacteria	Enterobacteriales	Enterobacteriaceae
439851	Salmonella enterica subsp. enterica serovar Dublin str. CT_02021853	NH	NH	NH	NH	NH	Bacteria	Proteobacteria	Gammaproteobacteria	Enterobacteriales	Enterobacteriaceae
550537	Salmonella enterica subsp. enterica serovar Enteritidis str. P125109	NH	NH	NH	NH	NH	Bacteria	Proteobacteria	Gammaproteobacteria	Enterobacteriales	Enterobacteriaceae
550538	Salmonella enterica subsp. enterica serovar Gallinarum str. 287/91	NH	NH	NH	NH	NH	Bacteria	Proteobacteria	Gammaproteobacteria	Enterobacteriales	Enterobacteriaceae
1081093	Salmonella enterica subsp. enterica serovar Gallinarum/pullorum str. RKS5078	NH	NH	NH	NH	NH	Bacteria	Proteobacteria	Gammaproteobacteria	Enterobacteriales	Enterobacteriaceae
1160717	Salmonella enterica subsp. enterica serovar Heidelberg str. B182	NH	NH	NH	NH	NH	Bacteria	Proteobacteria	Gammaproteobacteria	Enterobacteriales	Enterobacteriaceae
454169	Salmonella enterica subsp. enterica serovar Heidelberg str. SL476	NH	NH	NH	NH	NH	Bacteria	Proteobacteria	Gammaproteobacteria	Enterobacteriales	Enterobacteriaceae
423368	Salmonella enterica subsp. enterica serovar Newport str. SL254	NH	NH	NH	NH	NH	Bacteria	Proteobacteria	Gammaproteobacteria	Enterobacteriales	Enterobacteriaceae
554290	Salmonella enterica subsp. enterica serovar Paratyphi A str. AKU_12601	NH	NH	NH	NH	NH	Bacteria	Proteobacteria	Gammaproteobacteria	Enterobacteriales	Enterobacteriaceae
295319	Salmonella enterica subsp. enterica serovar Paratyphi A str. ATCC 9150	NH	NH	NH	NH	NH	Bacteria	Proteobacteria	Gammaproteobacteria	Enterobacteriales	Enterobacteriaceae
476213	Salmonella enterica subsp. enterica serovar Paratyphi C strain RKS4594	NH	NH	NH	NH	NH	Bacteria	Proteobacteria	Gammaproteobacteria	Enterobacteriales	Enterobacteriaceae
439843	Salmonella enterica subsp. enterica serovar Schwarzengrund str. CVM19633	NH	NH	NH	NH	NH	Bacteria	Proteobacteria	Gammaproteobacteria	Enterobacteriales	Enterobacteriaceae
220341	Salmonella enterica subsp. enterica serovar Typhi str. CT18	NH	NH	NH	NH	NH	Bacteria	Proteobacteria	Gammaproteobacteria	Enterobacteriales	Enterobacteriaceae
1132507	Salmonella enterica subsp. enterica serovar Typhi str. P-stx-12	NH	NH	NH	NH	NH	Bacteria	Proteobacteria	Gammaproteobacteria	Enterobacteriales	Enterobacteriaceae
209261	Salmonella enterica subsp. enterica serovar Typhi str. Ty2	NH	NH	NH	NH	NH	Bacteria	Proteobacteria	Gammaproteobacteria	Enterobacteriales	Enterobacteriaceae
588858	Salmonella enterica subsp. enterica serovar Typhimurium str. 14028S	NH	NH	NH	NH	NH	Bacteria	Proteobacteria	Gammaproteobacteria	Enterobacteriales	Enterobacteriaceae
1008297	Salmonella enterica subsp. enterica serovar Typhimurium str. 798	NH	NH	NH	NH	NH	Bacteria	Proteobacteria	Gammaproteobacteria	Enterobacteriales	Enterobacteriaceae
99287	Salmonella enterica subsp. enterica serovar Typhimurium str. LT2	NH	NH	NH	NH	NH	Bacteria	Proteobacteria	Gammaproteobacteria	Enterobacteriales	Enterobacteriaceae
216597	Salmonella enterica subsp. enterica serovar Typhimurium str. SL1344	NH	NH	NH	NH	NH	Bacteria	Proteobacteria	Gammaproteobacteria	Enterobacteriales	Enterobacteriaceae
909946	Salmonella enterica subsp. enterica serovar Typhimurium str. ST4/74	NH	NH	NH	NH	NH	Bacteria	Proteobacteria	Gammaproteobacteria	Enterobacteriales	Enterobacteriaceae
718274	Salmonella enterica subsp. enterica serovar Typhimurium str. T000240	NH	NH	NH	NH	NH	Bacteria	Proteobacteria	Gammaproteobacteria	Enterobacteriales	Enterobacteriaceae
990282	Salmonella enterica subsp. enterica serovar Typhimurium str. UK-1	NH	NH	NH	NH	NH	Bacteria	Proteobacteria	Gammaproteobacteria	Enterobacteriales	Enterobacteriaceae
90371	Salmonella enterica subsp. enterica serovar Typhimurium	NH	NH	NH	NH	NH	Bacteria	Proteobacteria	Gammaproteobacteria	Enterobacteriales	Enterobacteriaceae
768492	Serratia plymuthica AS9	NH	NH	NH	NH	NH	Bacteria	Proteobacteria	Gammaproteobacteria	Enterobacteriales	Enterobacteriaceae
399741	Serratia proteamaculans 568	NH	NH	NH	NH	NH	Bacteria	Proteobacteria	Gammaproteobacteria	Enterobacteriales	Enterobacteriaceae
768490	Serratia sp. AS12	NH	NH	NH	NH	NH	Bacteria	Proteobacteria	Gammaproteobacteria	Enterobacteriales	Enterobacteriaceae
768493	Serratia sp. AS13	NH	NH	NH	NH	NH	Bacteria	Proteobacteria	Gammaproteobacteria	Enterobacteriales	Enterobacteriaceae
568817	Serratia symbiotica str. 'Cinara cedri'	NH	NH	NH	NH	NH	Bacteria	Proteobacteria	Gammaproteobacteria	Enterobacteriales	Enterobacteriaceae
326297	Shewanella amazonensis SB2B	NH	NH	NH	NH	NH	Bacteria	Proteobacteria	Gammaproteobacteria	Alteromonadales	Shewanellaceae
693974	Shewanella baltica BA175	NH	NH	NH	NH	NH	Bacteria	Proteobacteria	Gammaproteobacteria	Alteromonadales	Shewanellaceae
693970	Shewanella baltica OS117	NH	NH	NH	NH	NH	Bacteria	Proteobacteria	Gammaproteobacteria	Alteromonadales	Shewanellaceae
325240	Shewanella baltica OS155	NH	NH	NH	NH	NH	Bacteria	Proteobacteria	Gammaproteobacteria	Alteromonadales	Shewanellaceae
402882	Shewanella baltica OS185	NH	NH	NH	NH	NH	Bacteria	Proteobacteria	Gammaproteobacteria	Alteromonadales	Shewanellaceae
399599	Shewanella baltica OS195	NH	NH	NH	NH	NH	Bacteria	Proteobacteria	Gammaproteobacteria	Alteromonadales	Shewanellaceae
407976	Shewanella baltica OS223	NH	NH	NH	NH	NH	Bacteria	Proteobacteria	Gammaproteobacteria	Alteromonadales	Shewanellaceae
693973	Shewanella baltica OS678	NH	NH	NH	NH	NH	Bacteria	Proteobacteria	Gammaproteobacteria	Alteromonadales	Shewanellaceae
318161	Shewanella denitrificans OS217	NH	NH	NH	NH	NH	Bacteria	Proteobacteria	Gammaproteobacteria	Alteromonadales	Shewanellaceae
318167	Shewanella frigidimarina NCIMB 400	NH	NH	NH	NH	NH	Bacteria	Proteobacteria	Gammaproteobacteria	Alteromonadales	Shewanellaceae
458817	Shewanella halifaxensis HAW-EB4	NH	NH	NH	NH	NH	Bacteria	Proteobacteria	Gammaproteobacteria	Alteromonadales	Shewanellaceae
323850	Shewanella loihica PV-4	NH	NH	NH	NH	NH	Bacteria	Proteobacteria	Gammaproteobacteria	Alteromonadales	Shewanellaceae
211586	Shewanella oneidensis MR-1	NH	NH	NH	NH	NH	Bacteria	Proteobacteria	Gammaproteobacteria	Alteromonadales	Shewanellaceae
398579	Shewanella pealeana ATCC 700345	NH	NH	NH	NH	NH	Bacteria	Proteobacteria	Gammaproteobacteria	Alteromonadales	Shewanellaceae
225849	Shewanella piezotolerans WP3	NH	NH	NH	NH	NH	Bacteria	Proteobacteria	Gammaproteobacteria	Alteromonadales	Shewanellaceae
399804	Shewanella putrefaciens 200	NH	NH	NH	NH	NH	Bacteria	Proteobacteria	Gammaproteobacteria	Alteromonadales	Shewanellaceae
319224	Shewanella putrefaciens CN-32	NH	NH	NH	NH	NH	Bacteria	Proteobacteria	Gammaproteobacteria	Alteromonadales	Shewanellaceae
425104	Shewanella sediminis HAW-EB3	NH	NH	NH	NH	NH	Bacteria	Proteobacteria	Gammaproteobacteria	Alteromonadales	Shewanellaceae
94122	Shewanella sp. ANA-3	NH	NH	NH	NH	NH	Bacteria	Proteobacteria	Gammaproteobacteria	Alteromonadales	Shewanellaceae
60480	Shewanella sp. MR-4	NH	NH	NH	NH	NH	Bacteria	Proteobacteria	Gammaproteobacteria	Alteromonadales	Shewanellaceae
60481	Shewanella sp. MR-7	NH	NH	NH	NH	NH	Bacteria	Proteobacteria	Gammaproteobacteria	Alteromonadales	Shewanellaceae
351745	Shewanella sp. W3-18-1	NH	NH	NH	NH	NH	Bacteria	Proteobacteria	Gammaproteobacteria	Alteromonadales	Shewanellaceae
637905	Shewanella violacea DSS12	NH	NH	NH	NH	NH	Bacteria	Proteobacteria	Gammaproteobacteria	Alteromonadales	Shewanellaceae
392500	Shewanella woodyi ATCC 51908	NH	NH	NH	NH	NH	Bacteria	Proteobacteria	Gammaproteobacteria	Alteromonadales	Shewanellaceae
344609	Shigella boydii CDC 3083-94	NH	NH	NH	NH	NH	Bacteria	Proteobacteria	Gammaproteobacteria	Enterobacteriales	Enterobacteriaceae
300268	Shigella boydii Sb227	NH	NH	NH	NH	NH	Bacteria	Proteobacteria	Gammaproteobacteria	Enterobacteriales	Enterobacteriaceae
300267	Shigella dysenteriae Sd197	NH	NH	NH	NH	NH	Bacteria	Proteobacteria	Gammaproteobacteria	Enterobacteriales	Enterobacteriaceae
591020	Shigella flexneri 2002017	NH	NH	NH	NH	NH	Bacteria	Proteobacteria	Gammaproteobacteria	Enterobacteriales	Enterobacteriaceae
198215	Shigella flexneri 2a str. 2457T	NH	NH	NH	NH	NH	Bacteria	Proteobacteria	Gammaproteobacteria	Enterobacteriales	Enterobacteriaceae
198214	Shigella flexneri 2a str. 301	NH	NH	NH	NH	NH	Bacteria	Proteobacteria	Gammaproteobacteria	Enterobacteriales	Enterobacteriaceae
373384	Shigella flexneri 5 str. 8401	NH	NH	NH	NH	NH	Bacteria	Proteobacteria	Gammaproteobacteria	Enterobacteriales	Enterobacteriaceae
300269	Shigella sonnei Ss046	NH	NH	NH	NH	NH	Bacteria	Proteobacteria	Gammaproteobacteria	Enterobacteriales	Enterobacteriaceae
624	Shigella sonnei	NH	NH	NH	NH	NH	Bacteria	Proteobacteria	Gammaproteobacteria	Enterobacteriales	Enterobacteriaceae
343509	Sodalis glossinidius str. 'morsitans'	NH	NH	NH	NH	NH	Bacteria	Proteobacteria	Gammaproteobacteria	Enterobacteriales	Enterobacteriaceae
868597	Stenotrophomonas maltophilia JV3	NH	NH	NH	NH	NH	Bacteria	Proteobacteria	Gammaproteobacteria	Xanthomonadales	Xanthomonadaceae
522373	Stenotrophomonas maltophilia K279a	NH	NH	NH	NH	NH	Bacteria	Proteobacteria	Gammaproteobacteria	Xanthomonadales	Xanthomonadaceae
391008	Stenotrophomonas maltophilia R551-3	NH	NH	NH	NH	NH	Bacteria	Proteobacteria	Gammaproteobacteria	Xanthomonadales	Xanthomonadaceae
40324	Stenotrophomonas maltophilia	NH	NH	NH	NH	NH	Bacteria	Proteobacteria	Gammaproteobacteria	Xanthomonadales	Xanthomonadaceae
377629	Teredinibacter turnerae T7901	NH	NH	NH	NH	NH	Bacteria	Proteobacteria	Gammaproteobacteria	Alteromonadales	NA
717773	Thioalkalimicrobium cyclicum ALM1	NH	NH	NH	NH	NH	Bacteria	Proteobacteria	Gammaproteobacteria	Thiotrichales	Piscirickettsiaceae
396595	Thioalkalivibrio sp. K90mix	NH	NH	NH	NH	NH	Bacteria	Proteobacteria	Gammaproteobacteria	Chromatiales	Ectothiorhodospiraceae
396588	Thioalkalivibrio sulfidophilus HL-EbGr7	NH	NH	NH	NH	NH	Bacteria	Proteobacteria	Gammaproteobacteria	Chromatiales	Ectothiorhodospiraceae
317025	Thiomicrospira crunogena XCL-2	NH	NH	NH	NH	NH	Bacteria	Proteobacteria	Gammaproteobacteria	Thiotrichales	Piscirickettsiaceae
595494	Tolumonas auensis DSM 9187	NH	NH	NH	NH	NH	Bacteria	Proteobacteria	Gammaproteobacteria	Aeromonadales	Aeromonadaceae
882102	Vibrio anguillarum 775	YP_004564701	NH	NH	NH	NH	Bacteria	Proteobacteria	Gammaproteobacteria	Vibrionales	Vibrionaceae
1134456	Vibrio cholerae IEC224	NH	NH	NH	NH	NH	Bacteria	Proteobacteria	Gammaproteobacteria	Vibrionales	Vibrionaceae
935297	Vibrio cholerae LMA3984-4	NH	NH	NH	NH	NH	Bacteria	Proteobacteria	Gammaproteobacteria	Vibrionales	Vibrionaceae
579112	Vibrio cholerae M66-2	NH	NH	NH	NH	NH	Bacteria	Proteobacteria	Gammaproteobacteria	Vibrionales	Vibrionaceae
593588	Vibrio cholerae MJ-1236	NH	NH	NH	NH	NH	Bacteria	Proteobacteria	Gammaproteobacteria	Vibrionales	Vibrionaceae
243277	Vibrio cholerae O1 biovar El Tor str. N16961	NH	NH	NH	NH	NH	Bacteria	Proteobacteria	Gammaproteobacteria	Vibrionales	Vibrionaceae
914149	Vibrio cholerae O1 str. 2010EL-1786	NH	NH	NH	NH	NH	Bacteria	Proteobacteria	Gammaproteobacteria	Vibrionales	Vibrionaceae
345073	Vibrio cholerae O395	NH	NH	NH	NH	NH	Bacteria	Proteobacteria	Gammaproteobacteria	Vibrionales	Vibrionaceae
345073	Vibrio cholerae O395	NH	NH	NH	NH	NH	Bacteria	Proteobacteria	Gammaproteobacteria	Vibrionales	Vibrionaceae
312309	Vibrio fischeri ES114	YP_205817	NH	NH	NH	NH	Bacteria	Proteobacteria	Gammaproteobacteria	Vibrionales	Vibrionaceae
388396	Vibrio fischeri MJ11	YP_002157220	NH	NH	NH	NH	Bacteria	Proteobacteria	Gammaproteobacteria	Vibrionales	Vibrionaceae
903510	Vibrio furnissii NCTC 11218	YP_004991716	NH	NH	NH	NH	Bacteria	Proteobacteria	Gammaproteobacteria	Vibrionales	Vibrionaceae
338187	Vibrio harveyi ATCC BAA-1116	NH	NH	NH	NH	NH	Bacteria	Proteobacteria	Gammaproteobacteria	Vibrionales	Vibrionaceae
223926	Vibrio parahaemolyticus RIMD 2210633	NP_799316	NH	NH	NH	NH	Bacteria	Proteobacteria	Gammaproteobacteria	Vibrionales	Vibrionaceae
1116375	Vibrio sp. EJY3	YP_005024419	NH	NH	NH	NH	Bacteria	Proteobacteria	Gammaproteobacteria	Vibrionales	Vibrionaceae
150340	Vibrio sp. Ex25	YP_003284785	NH	NH	NH	NH	Bacteria	Proteobacteria	Gammaproteobacteria	Vibrionales	Vibrionaceae
575788	Vibrio splendidus LGP32	YP_002418517	NH	NH	NH	NH	Bacteria	Proteobacteria	Gammaproteobacteria	Vibrionales	Vibrionaceae
216895	Vibrio vulnificus CMCP6	NP_760118	NH	NH	NH	NH	Bacteria	Proteobacteria	Gammaproteobacteria	Vibrionales	Vibrionaceae
914127	Vibrio vulnificus MO6-24/O	YP_004187372	NH	NH	NH	NH	Bacteria	Proteobacteria	Gammaproteobacteria	Vibrionales	Vibrionaceae
196600	Vibrio vulnificus YJ016	NP_932960	NH	NH	NH	NH	Bacteria	Proteobacteria	Gammaproteobacteria	Vibrionales	Vibrionaceae
36870	Wigglesworthia glossinidia endosymbiont of Glossina brevipalpis	NH	NH	NH	NH	NH	Bacteria	Proteobacteria	Gammaproteobacteria	Enterobacteriales	Enterobacteriaceae
1142511	Wigglesworthia glossinidia endosymbiont of Glossina morsitans morsitans (Yale colony)	NH	NH	NH	NH	NH	Bacteria	Proteobacteria	Gammaproteobacteria	Enterobacteriales	Enterobacteriaceae
190486	Xanthomonas axonopodis pv. citri str. 306	NH	NH	NH	NH	NH	Bacteria	Proteobacteria	Gammaproteobacteria	Xanthomonadales	Xanthomonadaceae
981368	Xanthomonas axonopodis pv. citrumelo F1	NH	NH	NH	NH	NH	Bacteria	Proteobacteria	Gammaproteobacteria	Xanthomonadales	Xanthomonadaceae
314565	Xanthomonas campestris pv. campestris str. 8004	NH	NH	NH	NH	NH	Bacteria	Proteobacteria	Gammaproteobacteria	Xanthomonadales	Xanthomonadaceae
190485	Xanthomonas campestris pv. campestris str. ATCC 33913	NH	NH	NH	NH	NH	Bacteria	Proteobacteria	Gammaproteobacteria	Xanthomonadales	Xanthomonadaceae
509169	Xanthomonas campestris pv. campestris str. B100	NH	NH	NH	NH	NH	Bacteria	Proteobacteria	Gammaproteobacteria	Xanthomonadales	Xanthomonadaceae
990315	Xanthomonas campestris pv. raphani 756C	NH	NH	NH	NH	NH	Bacteria	Proteobacteria	Gammaproteobacteria	Xanthomonadales	Xanthomonadaceae
316273	Xanthomonas campestris pv. vesicatoria str. 85-10	NH	NH	NH	NH	NH	Bacteria	Proteobacteria	Gammaproteobacteria	Xanthomonadales	Xanthomonadaceae
291331	Xanthomonas oryzae pv. oryzae KACC 10331	NH	NH	NH	NH	NH	Bacteria	Proteobacteria	Gammaproteobacteria	Xanthomonadales	Xanthomonadaceae
342109	Xanthomonas oryzae pv. oryzae MAFF 311018	NH	NH	NH	NH	NH	Bacteria	Proteobacteria	Gammaproteobacteria	Xanthomonadales	Xanthomonadaceae
360094	Xanthomonas oryzae pv. oryzae PXO99A	NH	NH	NH	NH	NH	Bacteria	Proteobacteria	Gammaproteobacteria	Xanthomonadales	Xanthomonadaceae
383407	Xanthomonas oryzae pv. oryzicola BLS256	NH	NH	NH	NH	NH	Bacteria	Proteobacteria	Gammaproteobacteria	Xanthomonadales	Xanthomonadaceae
406818	Xenorhabdus bovienii SS-2004	NH	NH	NH	NH	NH	Bacteria	Proteobacteria	Gammaproteobacteria	Enterobacteriales	Enterobacteriaceae
406817	Xenorhabdus nematophila ATCC 19061	NH	NH	NH	NH	NH	Bacteria	Proteobacteria	Gammaproteobacteria	Enterobacteriales	Enterobacteriaceae
160492	Xylella fastidiosa 9a5c	NH	NH	NH	NH	NH	Bacteria	Proteobacteria	Gammaproteobacteria	Xanthomonadales	Xanthomonadaceae
405440	Xylella fastidiosa M12	NH	NH	NH	NH	NH	Bacteria	Proteobacteria	Gammaproteobacteria	Xanthomonadales	Xanthomonadaceae
405441	Xylella fastidiosa M23	NH	NH	NH	NH	NH	Bacteria	Proteobacteria	Gammaproteobacteria	Xanthomonadales	Xanthomonadaceae
183190	Xylella fastidiosa Temecula1	NH	NH	NH	NH	NH	Bacteria	Proteobacteria	Gammaproteobacteria	Xanthomonadales	Xanthomonadaceae
788929	Xylella fastidiosa subsp. fastidiosa GB514	NH	NH	NH	NH	NH	Bacteria	Proteobacteria	Gammaproteobacteria	Xanthomonadales	Xanthomonadaceae
393305	Yersinia enterocolitica subsp. enterocolitica 8081	NH	NH	NH	NH	NH	Bacteria	Proteobacteria	Gammaproteobacteria	Enterobacteriales	Enterobacteriaceae
994476	Yersinia enterocolitica subsp. palearctica 105.5R(r)	NH	NH	NH	NH	NH	Bacteria	Proteobacteria	Gammaproteobacteria	Enterobacteriales	Enterobacteriaceae
930944	Yersinia enterocolitica subsp. palearctica Y11	NH	NH	NH	NH	NH	Bacteria	Proteobacteria	Gammaproteobacteria	Enterobacteriales	Enterobacteriaceae
1035377	Yersinia pestis A1122	NH	NH	NH	NH	NH	Bacteria	Proteobacteria	Gammaproteobacteria	Enterobacteriales	Enterobacteriaceae
349746	Yersinia pestis Angola	NH	NH	NH	NH	NH	Bacteria	Proteobacteria	Gammaproteobacteria	Enterobacteriales	Enterobacteriaceae
360102	Yersinia pestis Antiqua	NH	NH	NH	NH	NH	Bacteria	Proteobacteria	Gammaproteobacteria	Enterobacteriales	Enterobacteriaceae
214092	Yersinia pestis CO92	NH	NH	NH	NH	NH	Bacteria	Proteobacteria	Gammaproteobacteria	Enterobacteriales	Enterobacteriaceae
637382	Yersinia pestis D106004	NH	NH	NH	NH	NH	Bacteria	Proteobacteria	Gammaproteobacteria	Enterobacteriales	Enterobacteriaceae
637385	Yersinia pestis D182038	NH	NH	NH	NH	NH	Bacteria	Proteobacteria	Gammaproteobacteria	Enterobacteriales	Enterobacteriaceae
187410	Yersinia pestis KIM10+	NH	NH	NH	NH	NH	Bacteria	Proteobacteria	Gammaproteobacteria	Enterobacteriales	Enterobacteriaceae
377628	Yersinia pestis Nepal516	NH	NH	NH	NH	NH	Bacteria	Proteobacteria	Gammaproteobacteria	Enterobacteriales	Enterobacteriaceae
386656	Yersinia pestis Pestoides F	NH	NH	NH	NH	NH	Bacteria	Proteobacteria	Gammaproteobacteria	Enterobacteriales	Enterobacteriaceae
637386	Yersinia pestis Z176003	NH	NH	NH	NH	NH	Bacteria	Proteobacteria	Gammaproteobacteria	Enterobacteriales	Enterobacteriaceae
547048	Yersinia pestis biovar Medievalis str. Harbin 35	NH	NH	NH	NH	NH	Bacteria	Proteobacteria	Gammaproteobacteria	Enterobacteriales	Enterobacteriaceae
229193	Yersinia pestis biovar Microtus str. 91001	NH	NH	NH	NH	NH	Bacteria	Proteobacteria	Gammaproteobacteria	Enterobacteriales	Enterobacteriaceae
349747	Yersinia pseudotuberculosis IP 31758	NH	NH	NH	NH	NH	Bacteria	Proteobacteria	Gammaproteobacteria	Enterobacteriales	Enterobacteriaceae
273123	Yersinia pseudotuberculosis IP 32953	NH	NH	NH	NH	NH	Bacteria	Proteobacteria	Gammaproteobacteria	Enterobacteriales	Enterobacteriaceae
502801	Yersinia pseudotuberculosis PB1/+	NH	NH	NH	NH	NH	Bacteria	Proteobacteria	Gammaproteobacteria	Enterobacteriales	Enterobacteriaceae
502800	Yersinia pseudotuberculosis YPIII	NH	NH	NH	NH	NH	Bacteria	Proteobacteria	Gammaproteobacteria	Enterobacteriales	Enterobacteriaceae
83406	gamma proteobacterium HdN1	NH	NH	NH	NH	NH	Bacteria	Proteobacteria	Gammaproteobacteria	NA	NA
156889	Magnetococcus sp. MC-1	NH	NH	NH	NH	NH	Bacteria	Proteobacteria	NA	NA	NA
390236	Borrelia afzelii PKo	NH	NH	NH	NH	NH	Bacteria	Spirochaetes	Spirochaetia	Spirochaetales	Spirochaetaceae
390236	Borrelia afzelii PKo	NH	NH	NH	NH	NH	Bacteria	Spirochaetes	Spirochaetia	Spirochaetales	Spirochaetaceae
521010	Borrelia bissettii DN127	NH	NH	NH	NH	NH	Bacteria	Spirochaetes	Spirochaetia	Spirochaetales	Spirochaetaceae
224326	Borrelia burgdorferi B31	NH	NH	NH	NH	NH	Bacteria	Spirochaetes	Spirochaetia	Spirochaetales	Spirochaetaceae
521008	Borrelia burgdorferi JD1	NH	NH	NH	NH	NH	Bacteria	Spirochaetes	Spirochaetia	Spirochaetales	Spirochaetaceae
521007	Borrelia burgdorferi N40	NH	NH	NH	NH	NH	Bacteria	Spirochaetes	Spirochaetia	Spirochaetales	Spirochaetaceae
445985	Borrelia burgdorferi ZS7	NH	NH	NH	NH	NH	Bacteria	Spirochaetes	Spirochaetia	Spirochaetales	Spirochaetaceae
412419	Borrelia duttonii Ly	NH	NH	NH	NH	NH	Bacteria	Spirochaetes	Spirochaetia	Spirochaetales	Spirochaetaceae
1081646	Borrelia garinii BgVir	NH	NH	NH	NH	NH	Bacteria	Spirochaetes	Spirochaetia	Spirochaetales	Spirochaetaceae
290434	Borrelia garinii PBi	NH	NH	NH	NH	NH	Bacteria	Spirochaetes	Spirochaetia	Spirochaetales	Spirochaetaceae
314723	Borrelia hermsii DAH	NH	NH	NH	NH	NH	Bacteria	Spirochaetes	Spirochaetia	Spirochaetales	Spirochaetaceae
412418	Borrelia recurrentis A1	NH	NH	NH	NH	NH	Bacteria	Spirochaetes	Spirochaetia	Spirochaetales	Spirochaetaceae
314724	Borrelia turicatae 91E135	NH	NH	NH	NH	NH	Bacteria	Spirochaetes	Spirochaetia	Spirochaetales	Spirochaetaceae
565034	Brachyspira hyodysenteriae WA1	NH	NH	NH	NH	NH	Bacteria	Spirochaetes	Spirochaetia	Spirochaetales	Brachyspiraceae
1045858	Brachyspira intermedia PWS/A	YP_005593503	NH	NH	NH	NH	Bacteria	Spirochaetes	Spirochaetia	Spirochaetales	Brachyspiraceae
526224	Brachyspira murdochii DSM 12563	NH	NH	NH	NH	NH	Bacteria	Spirochaetes	Spirochaetia	Spirochaetales	Brachyspiraceae
759914	Brachyspira pilosicoli 95/1000	NH	NH	NH	NH	NH	Bacteria	Spirochaetes	Spirochaetia	Spirochaetales	Brachyspiraceae
355278	Leptospira biflexa serovar Patoc strain 'Patoc 1 (Ames)'	NH	NH	NH	NH	NH	Bacteria	Spirochaetes	Spirochaetia	Spirochaetales	Leptospiraceae
456481	Leptospira biflexa serovar Patoc strain 'Patoc 1 (Paris)'	NH	NH	NH	NH	NH	Bacteria	Spirochaetes	Spirochaetia	Spirochaetales	Leptospiraceae
355277	Leptospira borgpetersenii serovar Hardjo-bovis JB197	NH	NH	NH	NH	NH	Bacteria	Spirochaetes	Spirochaetia	Spirochaetales	Leptospiraceae
355276	Leptospira borgpetersenii serovar Hardjo-bovis L550	NH	NH	NH	NH	NH	Bacteria	Spirochaetes	Spirochaetia	Spirochaetales	Leptospiraceae
267671	Leptospira interrogans serovar Copenhageni str. Fiocruz L1-130	NH	NH	NH	NH	NH	Bacteria	Spirochaetes	Spirochaetia	Spirochaetales	Leptospiraceae
189518	Leptospira interrogans serovar Lai str. 56601	NH	NH	NH	NH	NH	Bacteria	Spirochaetes	Spirochaetia	Spirochaetales	Leptospiraceae
573825	Leptospira interrogans serovar Lai str. IPAV	NH	NH	NH	NH	NH	Bacteria	Spirochaetes	Spirochaetia	Spirochaetales	Leptospiraceae
158189	Sphaerochaeta globus str. Buddy	NH	NH	NH	NH	NH	Bacteria	Spirochaetes	Spirochaetia	Spirochaetales	NA
158190	Sphaerochaeta pleomorpha str. Grapes	NH	NH	NH	NH	NH	Bacteria	Spirochaetes	Spirochaetia	Spirochaetales	NA
889378	Spirochaeta africana DSM 8902	NH	NH	NH	NH	NH	Bacteria	Spirochaetes	Spirochaetia	Spirochaetales	Spirochaetaceae
744872	Spirochaeta caldaria DSM 7334	NH	NH	NH	NH	NH	Bacteria	Spirochaetes	Spirochaetia	Spirochaetales	Spirochaetaceae
760011	Spirochaeta coccoides DSM 17374	NH	NH	NH	NH	NH	Bacteria	Spirochaetes	Spirochaetia	Spirochaetales	Spirochaetaceae
573413	Spirochaeta smaragdinae DSM 11293	NH	NH	NH	NH	NH	Bacteria	Spirochaetes	Spirochaetia	Spirochaetales	Spirochaetaceae
665571	Spirochaeta thermophila DSM 6192	NH	NH	NH	NH	NH	Bacteria	Spirochaetes	Spirochaetia	Spirochaetales	Spirochaetaceae
869211	Spirochaeta thermophila DSM 6578	NH	NH	NH	NH	NH	Bacteria	Spirochaetes	Spirochaetia	Spirochaetales	Spirochaetaceae
545695	Treponema azotonutricium ZAS-9	NH	NH	NH	NH	NH	Bacteria	Spirochaetes	Spirochaetia	Spirochaetales	Spirochaetaceae
906968	Treponema brennaborense DSM 12168	NH	NH	NH	NH	NH	Bacteria	Spirochaetes	Spirochaetia	Spirochaetales	Spirochaetaceae
243275	Treponema denticola ATCC 35405	NH	NH	NH	NH	NH	Bacteria	Spirochaetes	Spirochaetia	Spirochaetales	Spirochaetaceae
491081	Treponema pallidum subsp. pallidum DAL-1	NH	NH	NH	NH	NH	Bacteria	Spirochaetes	Spirochaetia	Spirochaetales	Spirochaetaceae
455434	Treponema pallidum subsp. pallidum SS14	NH	NH	NH	NH	NH	Bacteria	Spirochaetes	Spirochaetia	Spirochaetales	Spirochaetaceae
666714	Treponema pallidum subsp. pallidum str. Chicago	NH	NH	NH	NH	NH	Bacteria	Spirochaetes	Spirochaetia	Spirochaetales	Spirochaetaceae
243276	Treponema pallidum subsp. pallidum str. Nichols	NH	NH	NH	NH	NH	Bacteria	Spirochaetes	Spirochaetia	Spirochaetales	Spirochaetaceae
491079	Treponema pallidum subsp. pertenue str. CDC2	NH	NH	NH	NH	NH	Bacteria	Spirochaetes	Spirochaetia	Spirochaetales	Spirochaetaceae
491080	Treponema pallidum subsp. pertenue str. Gauthier	NH	NH	NH	NH	NH	Bacteria	Spirochaetes	Spirochaetia	Spirochaetales	Spirochaetaceae
491078	Treponema pallidum subsp. pertenue str. SamoaD	NH	NH	NH	NH	NH	Bacteria	Spirochaetes	Spirochaetia	Spirochaetales	Spirochaetaceae
545776	Treponema paraluiscuniculi Cuniculi A	NH	NH	NH	NH	NH	Bacteria	Spirochaetes	Spirochaetia	Spirochaetales	Spirochaetaceae
545694	Treponema primitia ZAS-2	NH	NH	NH	NH	NH	Bacteria	Spirochaetes	Spirochaetia	Spirochaetales	Spirochaetaceae
869209	Treponema succinifaciens DSM 2489	NH	NH	NH	NH	NH	Bacteria	Spirochaetes	Spirochaetia	Spirochaetales	Spirochaetaceae
572547	Aminobacterium colombiense DSM 12261	NH	NH	NH	NH	NH	Bacteria	Synergistetes	Synergistia	Synergistales	Synergistaceae
651822	Synergistetes bacterium SGP1	NH	NH	NH	NH	NH	Bacteria	Synergistetes	NA	NA	NA
525903	Thermanaerovibrio acidaminovorans DSM 6589	NH	NH	NH	NH	NH	Bacteria	Synergistetes	Synergistia	Synergistales	Synergistaceae
580340	Thermovirga lienii DSM 17291	NH	NH	NH	NH	NH	Bacteria	Synergistetes	Synergistia	Synergistales	Synergistaceae
667014	Thermodesulfatator indicus DSM 15286	NH	NH	NH	NH	NH	Bacteria	Thermodesulfobacteria	Thermodesulfobacteria	Thermodesulfobacteriales	Thermodesulfobacteriaceae
795359	Thermodesulfobacterium sp. OPB45	NH	NH	NH	NH	NH	Bacteria	Thermodesulfobacteria	Thermodesulfobacteria	Thermodesulfobacteriales	Thermodesulfobacteriaceae
381764	Fervidobacterium nodosum Rt17-B1	YP_001410876	NH	NH	NH	NH	Bacteria	Thermotogae	Thermotogae	Thermotogales	Thermotogaceae
771875	Fervidobacterium pennivorans DSM 9078	YP_005471911	NH	NH	NH	NH	Bacteria	Thermotogae	Thermotogae	Thermotogales	Thermotogaceae
521045	Kosmotoga olearia TBF 19.5.1	NH	NH	NH	NH	NH	Bacteria	Thermotogae	Thermotogae	Thermotogales	Thermotogaceae
443254	Marinitoga piezophila KA3	NH	NH	NH	NH	NH	Bacteria	Thermotogae	Thermotogae	Thermotogales	Thermotogaceae
403833	Petrotoga mobilis SJ95	NH	NH	NH	NH	NH	Bacteria	Thermotogae	Thermotogae	Thermotogales	Thermotogaceae
484019	Thermosipho africanus TCF52B	YP_002334883	NH	NH	NH	NH	Bacteria	Thermotogae	Thermotogae	Thermotogales	Thermotogaceae
391009	Thermosipho melanesiensis BI429	YP_001305965	NH	NH	NH	NH	Bacteria	Thermotogae	Thermotogae	Thermotogales	Thermotogaceae
416591	Thermotoga lettingae TMO	NH	NH	NH	NH	NH	Bacteria	Thermotogae	Thermotogae	Thermotogales	Thermotogaceae
243274	Thermotoga maritima MSB8	NH	NH	NH	NH	NH	Bacteria	Thermotogae	Thermotogae	Thermotogales	Thermotogaceae
590168	Thermotoga naphthophila RKU-10	NH	NH	NH	NH	NH	Bacteria	Thermotogae	Thermotogae	Thermotogales	Thermotogaceae
309803	Thermotoga neapolitana DSM 4359	NH	NH	NH	NH	NH	Bacteria	Thermotogae	Thermotogae	Thermotogales	Thermotogaceae
390874	Thermotoga petrophila RKU-1	NH	NH	NH	NH	NH	Bacteria	Thermotogae	Thermotogae	Thermotogales	Thermotogaceae
126740	Thermotoga sp. RQ2	NH	NH	NH	NH	NH	Bacteria	Thermotogae	Thermotogae	Thermotogales	Thermotogaceae
688269	Thermotoga thermarum DSM 5069	YP_004660873	NH	NH	NH	NH	Bacteria	Thermotogae	Thermotogae	Thermotogales	Thermotogaceae
