# Supplementary material for: Comparative genomic analysis of the DUF71/COG2102 family predicts roles in diphthamide biosynthesis and B12 salvage
Source: Biol Direct. 2012 Sep 26;7:32. doi: 10.1186/1745-6150-7-32 (PMC3541065; doi:10.1186/1745-6150-7-32)
Supplement: Additional file 2 — Table S2. GO Term Enrichment Spell analysis (http://imperio.princeton.edu:3000/yeast) with YLR143w as input. [file 1745-6150-7-32-S2.xlsx]

## Sheet: Sheet1
Supplemental Table 2. GO Term Enrichment Spell analysis (http://imperio.princeton.edu:3000/yeast) with YLR143w as input.
GOTerm P-val	Annotated Genes	Annotated Genes
ribosome biogenesis
4.68e-10	NOP9, NOC3, TSR2, NOC2, KRE33, SPB1, UTP18, UTP4, DIP2, UTP13, PUF6, NUP2, NSA1, UTP8
ribonucleoprotein complex biogenesis
3.07e-09	NOP9, NOC3, TSR2, NOC2, KRE33, SPB1, UTP18, UTP4, DIP2, UTP13, PUF6, NUP2, NSA1, UTP8
cellular component biogenesis at cellular level
4.94e-08	NOP9, NOC3, TSR2, NOC2, KRE33, SPB1, UTP18, UTP4, DIP2, UTP13, PUF6, NUP2, NSA1, UTP8
ribosomal small subunit biogenesis
6.5e-07	NOP9, TSR2, KRE33, UTP18, UTP4, DIP2, UTP13, UTP8
maturation of SSU-rRNA from tricistronic rRNA transcript (SSU-rRNA, 5.8S rRNA, LSU-rRNA)
3.32e-06	NOP9, TSR2, UTP18, UTP4, DIP2, UTP13, UTP8
ncRNA processing
3.61e-06	NOP9, NOC3, TSR2, SPB1, UTP18, UTP4, DIP2, UTP13, NSA1, LOS1, UTP8
rRNA processing
4.22e-06	NOP9, NOC3, TSR2, SPB1, UTP18, UTP4, DIP2, UTP13, NSA1, UTP8
maturation of SSU-rRNA
5.45e-06	NOP9, TSR2, UTP18, UTP4, DIP2, UTP13, UTP8
rRNA metabolic process
5.86e-06	NOP9, NOC3, TSR2, SPB1, UTP18, UTP4, DIP2, UTP13, NSA1, UTP8
ncRNA metabolic process
1.33e-05	NOP9, NOC3, TSR2, SPB1, UTP18, UTP4, DIP2, UTP13, NSA1, LOS1, UTP8
cellular component biogenesis
4.77e-05	NOP9, NOC3, TSR2, NOC2, KRE33, SPB1, UTP18, UTP4, DIP2, UTP13, PUF6, NUP2, NSA1, UTP8
RNA processing
0.000188	NOP9, NOC3, TSR2, SPB1, UTP18, UTP4, DIP2, UTP13, NSA1, LOS1, UTP8
endonucleolytic cleavage in 5'-ETS of tricistronic rRNA transcript (SSU-rRNA, 5.8S rRNA, LSU-rRNA)
0.000469	NOP9, UTP18, DIP2, UTP13
endonucleolytic cleavage to generate mature 5'-end of SSU-rRNA from (SSU-rRNA, 5.8S rRNA, LSU-rRNA)
0.000706	NOP9, UTP18, DIP2, UTP13
rRNA 5'-end processing
0.000801	NOP9, UTP18, DIP2, UTP13
ncRNA 5'-end processing
0.000801	NOP9, UTP18, DIP2, UTP13
maturation of 5.8S rRNA
0.000887	NOP9, SPB1, UTP18, DIP2, UTP13
maturation of 5.8S rRNA from tricistronic rRNA transcript (SSU-rRNA, 5.8S rRNA, LSU-rRNA)
0.000887	NOP9, SPB1, UTP18, DIP2, UTP13
RNA 5'-end processing
0.000906	NOP9, UTP18, DIP2, UTP13
endonucleolytic cleavage in ITS1 to separate SSU-rRNA from 5.8S rRNA and LSU-rRNA from tricistronic rRNA transcript (SSU-rRNA, 5.8S rRNA, LSU-rRNA)
0.00237	NOP9, UTP18, DIP2, UTP13
endonucleolytic cleavage involved in rRNA processing
0.0026	NOP9, UTP18, DIP2, UTP13
endonucleolytic cleavage of tricistronic rRNA transcript (SSU-rRNA, 5.8S rRNA, LSU-rRNA)
0.0026	NOP9, UTP18, DIP2, UTP13
nuclear export
0.00903	NOP9, NOC2, NUP2, LOS1, UTP8
tRNA export from nucleus
0.0109	NUP2, LOS1, UTP8
cleavage involved in rRNA processing
0.0131	NOP9, UTP18, DIP2, UTP13
tRNA transport
0.0162	NUP2, LOS1, UTP8
gene expression
0.0264	NOP9, NOC3, TSR2, SPB1, NIP1, UTP18, UTP4, DIP2, UTP13, PUF6, GCD2, NUP2, NSA1, LOS1, UTP8
nuclear transport
0.0311	NOP9, NOC2, NUP2, LOS1, UTP8
nucleocytoplasmic transport
0.0311	NOP9, NOC2, NUP2, LOS1, UTP8
